# Supplementary material for: 1-(2-Methyl­benz­yl)-1H-indole-3-carbaldehyde
Source: Acta Crystallogr Sect E Struct Rep Online. 2012 Mar 24;68(Pt 4):o1151. doi: 10.1107/S1600536812010306 (PMC3344094; doi:10.1107/S1600536812010306)
Supplement: Supplementary file 1 [file e-68-o1151-sup1.cif]

##############################################################################
#                                                                            #
# This CIF contains the data in a paper accepted for publication in          #
# Acta Crystallographica Section E. It conforms to the requirements of       #
# Notes for Authors for Acta Crystallographica Section E, and has been       #
# peer reviewed under the auspices of the IUCr Commission on Journals.       #
#                                                                            #
# Full details of the Crystallographic Information File format               #
# are given in the paper "The Crystallographic Information File (CIF):       #
# a New Standard Archive File for Crystallography" by S. R. Hall, F. H.      #
# Allen and I. D. Brown [Acta Cryst. (1991), A47, 655-685].                  #
#                                                                            #
# The current version of the core CIF dictionary is obtainable from          #
# ftp://ftp.iucr.org/pub/cif_core.dic.                                       #
#                                                                            #
# Software is freely available for graphical display of the structure(s)     #
# in this CIF. For information consult the CIF software page                 #
# http://www.iucr.org/resources/cif/software.                                #
#                                                                            #
# This file may be used for bona fide research purposes within the           #
# scientific community so long as proper attribution is given to the journal # 
# article from which it was obtained.                                        #
#                                                                            #
##############################################################################
data_I
_audit_creation_method     SHELXL-97
_chemical_name_systematic
;
1-(2-Methylbenzyl)-1<i>H</i>-indole-3-carbaldehyde
;
_chemical_name_common     ?
_chemical_formula_moiety     'C17 H15 N O'
_chemical_formula_sum     'C17 H15 N O'
_chemical_formula_iupac     'C17 H15 N O'
_chemical_formula_weight     249.30
_chemical_melting_point     ?
_space_group_crystal_system     monoclinic
_space_group_name_H-M_alt     'P 21/c'
_space_group_name_Hall     '-P 2ybc'
loop_
    _space_group_symop_id
    _space_group_symop_operation_xyz
    1 'x, y, z'
    2 '-x, y+1/2, -z+1/2'
    3 '-x, -y, -z'
    4 'x, -y-1/2, z-1/2'
_cell_length_a     10.5251(3)
_cell_length_b     15.4352(5)
_cell_length_c     8.2335(2)
_cell_angle_alpha     90.00
_cell_angle_beta     99.214(3)
_cell_angle_gamma     90.00
_cell_volume     1320.33(7)
_cell_formula_units_Z     4
_cell_measurement_reflns_used     1937
_cell_measurement_theta_min     3.2022
_cell_measurement_theta_max     29.0580
_cell_measurement_temperature     293(2)
_exptl_crystal_description     block
_exptl_crystal_colour     colorless
_exptl_crystal_size_max     0.28
_exptl_crystal_size_mid     0.25
_exptl_crystal_size_min     0.20
_exptl_crystal_density_diffrn     1.254
_exptl_crystal_density_meas     ?
_exptl_crystal_density_method     'not measured'
_exptl_crystal_F_000     528
_exptl_absorpt_coefficient_mu     0.078
_exptl_absorpt_correction_type     multi-scan
_exptl_absorpt_process_details
;
(CrysAlis PRO; Agilent, 2011)
;
_exptl_absorpt_correction_T_min     0.98085
_exptl_absorpt_correction_T_max     1.00000
_exptl_special_details     ?
_diffrn_ambient_temperature     293.15
_diffrn_radiation_type     'MoK\a'
_diffrn_radiation_wavelength     0.7107
_diffrn_radiation_source     'fine-focus sealed tube'
_diffrn_radiation_monochromator     graphite
_diffrn_measurement_device_type     'Agilent Xcalibur Eos'
_diffrn_measurement_method     '\w scans'
_diffrn_detector_area_resol_mean     16.0874
_diffrn_reflns_number     5468
_diffrn_reflns_av_R_equivalents     0.0159
_diffrn_reflns_theta_min     3.21
_diffrn_reflns_theta_max     26.37
_diffrn_reflns_theta_full     26.37
_diffrn_measured_fraction_theta_max     0.998
_diffrn_measured_fraction_theta_full     0.998
_diffrn_reflns_limit_h_min     -11
_diffrn_reflns_limit_h_max     13
_diffrn_reflns_limit_k_min     -11
_diffrn_reflns_limit_k_max     19
_diffrn_reflns_limit_l_min     -10
_diffrn_reflns_limit_l_max     4
_diffrn_standards_number     ?
_diffrn_standards_interval_count     ?
_diffrn_standards_interval_time     ?
_diffrn_standards_decay_%     ?
_refine_special_details
;
Refinement of <i>F</i>^2^ against ALL reflections. The weighted <i>R</i>-factor
<i>wR</i> and goodness of fit <i>S</i> are based on <i>F</i>^2^, conventional
<i>R</i>-factors <i>R</i> are based on <i>F</i>, with <i>F</i> set to zero for
negative <i>F</i>^2^. The threshold expression of <i>F</i>^2^ >
\s(<i>F</i>^2^) is used only for calculating <i>R</i>-factors(gt) <i>etc</i>.
and is not relevant to the choice of reflections for refinement.
<i>R</i>-factors based on <i>F</i>^2^ are statistically about twice as large
as those based on <i>F</i>, and <i>R</i>- factors based on ALL data will be
even larger.
;
_reflns_number_total     2699
_reflns_number_gt     1928
_reflns_threshold_expression     I>2\s(I)
_refine_ls_structure_factor_coef     Fsqd
_refine_ls_matrix_type     full
_refine_ls_R_factor_all     0.0714
_refine_ls_R_factor_gt     0.0466
_refine_ls_wR_factor_gt     0.1015
_refine_ls_wR_factor_ref     0.1171
_refine_ls_goodness_of_fit_ref     1.037
_refine_ls_restrained_S_all     1.037
_refine_ls_number_reflns     2699
_refine_ls_number_parameters     173
_refine_ls_number_restraints     0
_refine_ls_hydrogen_treatment     constr
_refine_ls_weighting_scheme     calc
_refine_ls_weighting_details
         'calc w=1/[\s^2^(Fo^2^)+(0.0449P)^2^+0.2065P] where P=(Fo^2^+2Fc^2^)/3'
_atom_sites_solution_hydrogens     geom
_atom_sites_solution_primary     direct
_atom_sites_solution_secondary     difmap
_refine_ls_shift/su_max     0.000
_refine_ls_shift/su_mean     0.000
_refine_diff_density_max     0.127
_refine_diff_density_min     -0.170
_refine_ls_extinction_method     none
_refine_ls_extinction_coef     ?
loop_
    _atom_type_symbol
    _atom_type_description
    _atom_type_scat_dispersion_real
    _atom_type_scat_dispersion_imag
    _atom_type_scat_source
    'C' 'C' 0.0033 0.0016
                         'International Tables Vol C Tables 4.2.6.8 and 6.1.1.4'
    'H' 'H' 0.0000 0.0000
                         'International Tables Vol C Tables 4.2.6.8 and 6.1.1.4'
    'N' 'N' 0.0061 0.0033
                         'International Tables Vol C Tables 4.2.6.8 and 6.1.1.4'
    'O' 'O' 0.0106 0.0060
                         'International Tables Vol C Tables 4.2.6.8 and 6.1.1.4'
_computing_data_collection
;
CrysAlis PRO (Agilent, 2011)
;
_computing_cell_refinement
;
CrysAlis PRO (Agilent, 2011)
;
_computing_data_reduction
;
CrysAlis PRO (Agilent, 2011)
;
_computing_structure_solution     'SHELXS97 (Sheldrick, 2008)'
_computing_structure_refinement     'SHELXL97 (Sheldrick, 2008)'
_computing_molecular_graphics
;
OLEX2 (Dolomanov, 2009)
;
_computing_publication_material
;
OLEX2 (Dolomanov, 2009)
;
loop_
    _atom_site_type_symbol
    _atom_site_label
    _atom_site_fract_x
    _atom_site_fract_y
    _atom_site_fract_z
    _atom_site_U_iso_or_equiv
    _atom_site_adp_type
    _atom_site_calc_flag
    _atom_site_refinement_flags
    _atom_site_occupancy
    _atom_site_symmetry_multiplicity
    _atom_site_disorder_assembly
    _atom_site_disorder_group
    O O1 0.02058(15) 0.14964(11) -0.33644(17) 0.0895(5) Uani d . 1 1 . .
    N N1 0.21128(12) 0.01830(9) 0.14071(15) 0.0439(3) Uani d . 1 1 . .
    C C1 0.18887(13) -0.04418(11) 0.01839(19) 0.0404(4) Uani d . 1 1 . .
    C C2 0.13295(13) -0.00278(11) -0.12762(19) 0.0415(4) Uani d . 1 1 . .
    C C3 0.12187(14) 0.08699(11) -0.0886(2) 0.0457(4) Uani d . 1 1 . .
    C C4 0.17018(15) 0.09542(11) 0.0760(2) 0.0475(4) Uani d . 1 1 . .
    H H4 0.1739 0.1472 0.1344 0.057 Uiso calc R 1 1 . .
    C C5 0.10025(15) -0.05289(13) -0.2699(2) 0.0506(4) Uani d . 1 1 . .
    H H5 0.0639 -0.0273 -0.3687 0.061 Uiso calc R 1 1 . .
    C C6 0.12281(16) -0.14068(13) -0.2611(2) 0.0573(5) Uani d . 1 1 . .
    H H6 0.1010 -0.1744 -0.3549 0.069 Uiso calc R 1 1 . .
    C C7 0.17749(16) -0.17975(12) -0.1149(2) 0.0567(5) Uani d . 1 1 . .
    H H7 0.1910 -0.2393 -0.1126 0.068 Uiso calc R 1 1 . .
    C C8 0.21221(15) -0.13246(11) 0.0266(2) 0.0503(4) Uani d . 1 1 . .
    H H8 0.2499 -0.1587 0.1242 0.060 Uiso calc R 1 1 . .
    C C9 0.06793(18) 0.15646(14) -0.1918(3) 0.0642(5) Uani d . 1 1 . .
    H H9 0.0690 0.2113 -0.1449 0.077 Uiso calc R 1 1 . .
    C C10 0.26384(17) 0.00142(12) 0.31387(19) 0.0536(5) Uani d . 1 1 . .
    H H10A 0.3153 -0.0510 0.3210 0.064 Uiso calc R 1 1 . .
    H H10B 0.1933 -0.0082 0.3745 0.064 Uiso calc R 1 1 . .
    C C11 0.34564(15) 0.07493(11) 0.39236(19) 0.0455(4) Uani d . 1 1 . .
    C C12 0.46514(15) 0.09284(11) 0.34816(19) 0.0448(4) Uani d . 1 1 . .
    C C13 0.53745(17) 0.15965(12) 0.4283(2) 0.0565(5) Uani d . 1 1 . .
    H H13 0.6176 0.1721 0.4002 0.068 Uiso calc R 1 1 . .
    C C14 0.4941(2) 0.20792(14) 0.5479(2) 0.0679(6) Uani d . 1 1 . .
    H H14 0.5445 0.2525 0.5997 0.082 Uiso calc R 1 1 . .
    C C15 0.3765(2) 0.19041(15) 0.5909(3) 0.0744(6) Uani d . 1 1 . .
    H H15 0.3467 0.2228 0.6722 0.089 Uiso calc R 1 1 . .
    C C16 0.30237(18) 0.12415(14) 0.5125(2) 0.0637(5) Uani d . 1 1 . .
    H H16 0.2221 0.1125 0.5411 0.076 Uiso calc R 1 1 . .
    C C17 0.51550(17) 0.04237(15) 0.2160(2) 0.0666(6) Uani d . 1 1 . .
    H H17A 0.5075 -0.0185 0.2360 0.100 Uiso calc R 1 1 . .
    H H17B 0.6044 0.0565 0.2168 0.100 Uiso calc R 1 1 . .
    H H17C 0.4667 0.0568 0.1108 0.100 Uiso calc R 1 1 . .
loop_
    _atom_site_aniso_label
    _atom_site_aniso_U_11
    _atom_site_aniso_U_22
    _atom_site_aniso_U_33
    _atom_site_aniso_U_12
    _atom_site_aniso_U_13
    _atom_site_aniso_U_23
    O1 0.1027(11) 0.1071(13) 0.0562(9) 0.0489(10) 0.0050(8) 0.0189(9)
    N1 0.0436(7) 0.0468(8) 0.0395(7) -0.0044(6) 0.0014(6) 0.0004(7)
    C1 0.0344(8) 0.0448(10) 0.0419(9) -0.0048(7) 0.0059(6) -0.0003(8)
    C2 0.0307(7) 0.0519(10) 0.0418(9) -0.0009(7) 0.0059(6) 0.0016(8)
    C3 0.0377(8) 0.0520(11) 0.0471(9) 0.0042(7) 0.0054(7) 0.0049(8)
    C4 0.0461(9) 0.0446(10) 0.0515(10) -0.0020(7) 0.0070(8) -0.0009(8)
    C5 0.0386(8) 0.0719(13) 0.0404(9) -0.0027(8) 0.0031(7) -0.0013(9)
    C6 0.0509(10) 0.0663(13) 0.0550(11) -0.0111(9) 0.0098(8) -0.0169(10)
    C7 0.0570(10) 0.0472(11) 0.0663(12) -0.0060(8) 0.0109(9) -0.0063(9)
    C8 0.0495(9) 0.0482(11) 0.0523(10) -0.0042(8) 0.0052(8) 0.0054(9)
    C9 0.0626(12) 0.0655(13) 0.0659(13) 0.0204(10) 0.0145(10) 0.0106(11)
    C10 0.0586(10) 0.0626(12) 0.0381(9) -0.0110(9) 0.0031(8) 0.0043(8)
    C11 0.0486(9) 0.0514(10) 0.0348(8) -0.0002(8) 0.0020(7) 0.0014(8)
    C12 0.0459(9) 0.0520(10) 0.0345(8) 0.0019(8) 0.0004(7) 0.0041(8)
    C13 0.0511(10) 0.0644(12) 0.0505(10) -0.0082(9) -0.0028(8) 0.0026(10)
    C14 0.0765(13) 0.0592(13) 0.0622(12) -0.0081(11) -0.0073(11) -0.0119(11)
    C15 0.0856(15) 0.0753(15) 0.0612(13) 0.0110(12) 0.0082(11) -0.0251(11)
    C16 0.0579(11) 0.0806(15) 0.0541(11) 0.0017(10) 0.0133(9) -0.0112(10)
    C17 0.0572(11) 0.0863(16) 0.0584(12) 0.0029(10) 0.0161(9) -0.0093(11)
_geom_special_details
;
All e.s.d.'s (except the e.s.d. in the dihedral angle between two l.s. planes)
are estimated using the full covariance matrix. The cell e.s.d.'s are taken
into account individually in the estimation of e.s.d.'s in distances, angles
and torsion angles; correlations between e.s.d.'s in cell parameters are only
used when they are defined by crystal symmetry. An approximate (isotropic)
treatment of cell e.s.d.'s is used for estimating e.s.d.'s involving l.s.
planes.
;
loop_
    _geom_bond_atom_site_label_1
    _geom_bond_atom_site_label_2
    _geom_bond_site_symmetry_2
    _geom_bond_distance
    _geom_bond_publ_flag
    O1 C9 . 1.220(2) ?
    N1 C1 . 1.387(2) ?
    N1 C4 . 1.347(2) ?
    N1 C10 . 1.4677(19) ?
    C1 C2 . 1.405(2) ?
    C1 C8 . 1.384(2) ?
    C2 C3 . 1.431(2) ?
    C2 C5 . 1.400(2) ?
    C3 C4 . 1.375(2) ?
    C3 C9 . 1.428(2) ?
    C4 H4 . 0.9300 ?
    C5 H5 . 0.9300 ?
    C5 C6 . 1.376(3) ?
    C6 H6 . 0.9300 ?
    C6 C7 . 1.386(3) ?
    C7 H7 . 0.9300 ?
    C7 C8 . 1.374(2) ?
    C8 H8 . 0.9300 ?
    C9 H9 . 0.9300 ?
    C10 H10A . 0.9700 ?
    C10 H10B . 0.9700 ?
    C10 C11 . 1.506(2) ?
    C11 C12 . 1.392(2) ?
    C11 C16 . 1.381(2) ?
    C12 C13 . 1.385(2) ?
    C12 C17 . 1.502(2) ?
    C13 H13 . 0.9300 ?
    C13 C14 . 1.370(3) ?
    C14 H14 . 0.9300 ?
    C14 C15 . 1.367(3) ?
    C15 H15 . 0.9300 ?
    C15 C16 . 1.382(3) ?
    C16 H16 . 0.9300 ?
    C17 H17A . 0.9600 ?
    C17 H17B . 0.9600 ?
    C17 H17C . 0.9600 ?
loop_
    _geom_angle_atom_site_label_1
    _geom_angle_atom_site_label_2
    _geom_angle_atom_site_label_3
    _geom_angle_site_symmetry_1
    _geom_angle_site_symmetry_3
    _geom_angle
    _geom_angle_publ_flag
    C1 N1 C10 . . 125.15(14) ?
    C4 N1 C1 . . 108.69(13) ?
    C4 N1 C10 . . 126.06(14) ?
    N1 C1 C2 . . 107.72(14) ?
    C8 C1 N1 . . 129.84(15) ?
    C8 C1 C2 . . 122.44(15) ?
    C1 C2 C3 . . 106.65(14) ?
    C5 C2 C1 . . 118.56(16) ?
    C5 C2 C3 . . 134.79(16) ?
    C4 C3 C2 . . 106.38(14) ?
    C4 C3 C9 . . 124.34(17) ?
    C9 C3 C2 . . 129.24(16) ?
    N1 C4 C3 . . 110.55(15) ?
    N1 C4 H4 . . 124.7 ?
    C3 C4 H4 . . 124.7 ?
    C2 C5 H5 . . 120.6 ?
    C6 C5 C2 . . 118.87(16) ?
    C6 C5 H5 . . 120.6 ?
    C5 C6 H6 . . 119.4 ?
    C5 C6 C7 . . 121.23(17) ?
    C7 C6 H6 . . 119.4 ?
    C6 C7 H7 . . 119.3 ?
    C8 C7 C6 . . 121.48(18) ?
    C8 C7 H7 . . 119.3 ?
    C1 C8 H8 . . 121.3 ?
    C7 C8 C1 . . 117.41(16) ?
    C7 C8 H8 . . 121.3 ?
    O1 C9 C3 . . 125.3(2) ?
    O1 C9 H9 . . 117.4 ?
    C3 C9 H9 . . 117.4 ?
    N1 C10 H10A . . 109.1 ?
    N1 C10 H10B . . 109.1 ?
    N1 C10 C11 . . 112.57(14) ?
    H10A C10 H10B . . 107.8 ?
    C11 C10 H10A . . 109.1 ?
    C11 C10 H10B . . 109.1 ?
    C12 C11 C10 . . 121.05(15) ?
    C16 C11 C10 . . 119.37(16) ?
    C16 C11 C12 . . 119.57(16) ?
    C11 C12 C17 . . 121.66(15) ?
    C13 C12 C11 . . 118.30(15) ?
    C13 C12 C17 . . 120.04(16) ?
    C12 C13 H13 . . 119.1 ?
    C14 C13 C12 . . 121.77(17) ?
    C14 C13 H13 . . 119.1 ?
    C13 C14 H14 . . 120.1 ?
    C15 C14 C13 . . 119.88(18) ?
    C15 C14 H14 . . 120.1 ?
    C14 C15 H15 . . 120.3 ?
    C14 C15 C16 . . 119.49(18) ?
    C16 C15 H15 . . 120.3 ?
    C11 C16 C15 . . 121.00(18) ?
    C11 C16 H16 . . 119.5 ?
    C15 C16 H16 . . 119.5 ?
    C12 C17 H17A . . 109.5 ?
    C12 C17 H17B . . 109.5 ?
    C12 C17 H17C . . 109.5 ?
    H17A C17 H17B . . 109.5 ?
    H17A C17 H17C . . 109.5 ?
    H17B C17 H17C . . 109.5 ?
loop_
    _geom_torsion_atom_site_label_1
    _geom_torsion_atom_site_label_2
    _geom_torsion_atom_site_label_3
    _geom_torsion_atom_site_label_4
    _geom_torsion_site_symmetry_1
    _geom_torsion_site_symmetry_2
    _geom_torsion_site_symmetry_3
    _geom_torsion_site_symmetry_4
    _geom_torsion
    _geom_torsion_publ_flag
    N1 C1 C2 C3 . . . . -0.28(16) ?
    N1 C1 C2 C5 . . . . -179.55(13) ?
    N1 C1 C8 C7 . . . . 178.63(15) ?
    N1 C10 C11 C12 . . . . -69.9(2) ?
    N1 C10 C11 C16 . . . . 111.41(18) ?
    C1 N1 C4 C3 . . . . -0.86(18) ?
    C1 N1 C10 C11 . . . . 147.04(15) ?
    C1 C2 C3 C4 . . . . -0.23(16) ?
    C1 C2 C3 C9 . . . . -177.87(16) ?
    C1 C2 C5 C6 . . . . 0.6(2) ?
    C2 C1 C8 C7 . . . . -0.5(2) ?
    C2 C3 C4 N1 . . . . 0.67(17) ?
    C2 C3 C9 O1 . . . . 0.0(3) ?
    C2 C5 C6 C7 . . . . -0.3(2) ?
    C3 C2 C5 C6 . . . . -178.37(16) ?
    C4 N1 C1 C2 . . . . 0.69(16) ?
    C4 N1 C1 C8 . . . . -178.54(15) ?
    C4 N1 C10 C11 . . . . -37.0(2) ?
    C4 C3 C9 O1 . . . . -177.28(17) ?
    C5 C2 C3 C4 . . . . 178.87(16) ?
    C5 C2 C3 C9 . . . . 1.2(3) ?
    C5 C6 C7 C8 . . . . -0.5(3) ?
    C6 C7 C8 C1 . . . . 0.9(2) ?
    C8 C1 C2 C3 . . . . 179.02(14) ?
    C8 C1 C2 C5 . . . . -0.3(2) ?
    C9 C3 C4 N1 . . . . 178.46(15) ?
    C10 N1 C1 C2 . . . . 177.28(13) ?
    C10 N1 C1 C8 . . . . -1.9(2) ?
    C10 N1 C4 C3 . . . . -177.41(13) ?
    C10 C11 C12 C13 . . . . -178.10(15) ?
    C10 C11 C12 C17 . . . . 2.5(2) ?
    C10 C11 C16 C15 . . . . 178.00(18) ?
    C11 C12 C13 C14 . . . . -0.3(3) ?
    C12 C11 C16 C15 . . . . -0.7(3) ?
    C12 C13 C14 C15 . . . . 0.1(3) ?
    C13 C14 C15 C16 . . . . -0.2(3) ?
    C14 C15 C16 C11 . . . . 0.5(3) ?
    C16 C11 C12 C13 . . . . 0.5(2) ?
    C16 C11 C12 C17 . . . . -178.81(16) ?
    C17 C12 C13 C14 . . . . 179.10(17) ?
loop_
    _geom_hbond_atom_site_label_D
    _geom_hbond_atom_site_label_H
    _geom_hbond_atom_site_label_A
    _geom_hbond_site_symmetry_A
    _geom_hbond_distance_DH
    _geom_hbond_distance_HA
    _geom_hbond_distance_DA
    _geom_hbond_angle_DHA
    _geom_hbond_publ_flag
    C16 H16 O1 1_556 0.9300 2.5600 3.418(2) 154.00 yes
_iucr_refine_instructions_details
;
TITL 120229_s1_wy in P21/c #14
CELL 0.71073 10.52506 15.43519 8.23355 90 99.214 90
ZERR 4 0.00028 0.00049 0.00024 0 0.003 0
LATT 1
SYMM -X,0.5+Y,0.5-Z
SFAC C H N O
UNIT 68 60 4 4
L.S. 10
PLAN  5
SIZE 0.2 0.25 0.28
TEMP 20
MPLA 5 N1 C1 C2 C3 C4
MPLA 6 C11 C12 C13 C14 C15 C16
REM reset to P21/c #14
BOND $H
htab
acta
conf
fmap 2
SHEL 999 0.8
REM <HKL>E:/CCD%20data/1202/olex2_120229_s1_wy/120229_s1_wy.hkl</HKL>
WGHT 0.0449 0.2065
FVAR 6.44217
O1    4     0.02058  0.14964 -0.33644  11.00000  0.10267  0.10714  0.05621 =
 0.01892  0.00502  0.04893
N1    3     0.21128  0.01830  0.14071  11.00000  0.04361  0.04682  0.03954 =
 0.00042  0.00145 -0.00435
C1    1     0.18887 -0.04418  0.01839  11.00000  0.03439  0.04483  0.04187 =
 -0.00028  0.00590 -0.00481
C2    1     0.13295 -0.00278 -0.12762  11.00000  0.03069  0.05192  0.04178 =
 0.00162  0.00589 -0.00089
C3    1     0.12188  0.08699 -0.08865  11.00000  0.03771  0.05197  0.04708 =
 0.00491  0.00537  0.00424
C4    1     0.17018  0.09542  0.07595  11.00000  0.04607  0.04458  0.05150 =
 -0.00086  0.00698 -0.00200
AFIX 43
H4    2     0.17395  0.14716  0.13441  11.00000 -1.20000
AFIX 0
C5    1     0.10025 -0.05289 -0.26991  11.00000  0.03861  0.07185  0.04040 =
 -0.00134  0.00308 -0.00265
AFIX 43
H5    2     0.06389 -0.02727 -0.36871  11.00000 -1.20000
AFIX 0
C6    1     0.12281 -0.14068 -0.26109  11.00000  0.05091  0.06632  0.05505 =
 -0.01692  0.00981 -0.01113
AFIX 43
H6    2     0.10096 -0.17445 -0.35495  11.00000 -1.20000
AFIX 0
C7    1     0.17749 -0.17975 -0.11490  11.00000  0.05697  0.04720  0.06627 =
 -0.00629  0.01088 -0.00599
AFIX 43
H7    2     0.19099 -0.23932 -0.11258  11.00000 -1.20000
AFIX 0
C8    1     0.21221 -0.13246  0.02663  11.00000  0.04947  0.04820  0.05231 =
 0.00537  0.00524 -0.00424
AFIX 43
H8    2     0.24992 -0.15874  0.12417  11.00000 -1.20000
AFIX 0
C9    1     0.06793  0.15646 -0.19179  11.00000  0.06259  0.06547  0.06587 =
 0.01064  0.01445  0.02039
AFIX 43
H9    2     0.06899  0.21132 -0.14490  11.00000 -1.20000
AFIX 0
C10   1     0.26385  0.00142  0.31387  11.00000  0.05865  0.06261  0.03812 =
 0.00435  0.00310 -0.01096
AFIX 23
H10a  2     0.31531 -0.05098  0.32102  11.00000 -1.20000
H10b  2     0.19334 -0.00825  0.37452  11.00000 -1.20000
AFIX 0
C11   1     0.34564  0.07493  0.39236  11.00000  0.04860  0.05139  0.03482 =
 0.00142  0.00197 -0.00018
C12   1     0.46514  0.09284  0.34816  11.00000  0.04585  0.05202  0.03454 =
 0.00408  0.00036  0.00192
C13   1     0.53745  0.15965  0.42828  11.00000  0.05108  0.06437  0.05048 =
 0.00262 -0.00283 -0.00824
AFIX 43
H13   2     0.61762  0.17208  0.40019  11.00000 -1.20000
AFIX 0
C14   1     0.49406  0.20792  0.54785  11.00000  0.07646  0.05917  0.06215 =
 -0.01194 -0.00727 -0.00810
AFIX 43
H14   2     0.54447  0.25252  0.59967  11.00000 -1.20000
AFIX 0
C15   1     0.37652  0.19041  0.59085  11.00000  0.08560  0.07525  0.06120 =
 -0.02506  0.00819  0.01101
AFIX 43
H15   2     0.34669  0.22284  0.67219  11.00000 -1.20000
AFIX 0
C16   1     0.30238  0.12415  0.51251  11.00000  0.05788  0.08060  0.05405 =
 -0.01121  0.01326  0.00175
AFIX 43
H16   2     0.22212  0.11253  0.54113  11.00000 -1.20000
AFIX 0
C17   1     0.51550  0.04237  0.21601  11.00000  0.05723  0.08631  0.05844 =
 -0.00935  0.01615  0.00294
AFIX 137
H17a  2     0.50755 -0.01852  0.23595  11.00000 -1.50000
H17b  2     0.60442  0.05653  0.21685  11.00000 -1.50000
H17c  2     0.46672  0.05683  0.11079  11.00000 -1.50000
AFIX 0
HKLF 4
END
;
data_global
_journal_date_recd_electronic     2012-03-06
_journal_date_accepted     2012-03-08
_journal_name_full     'Acta Crystallographica, Section E'
_journal_year     2012
_journal_volume     68
_journal_issue      4
_journal_page_first     o1151
_journal_page_last     o1151
_journal_paper_category     QO
_journal_paper_doi     10.1107/S1600536812010306
_journal_coeditor_code     BT5840
_publ_contact_author_name     'He, Gu'
_publ_contact_author_address
;
State Key Laboratory of Biotherapy and Cancer Center, West China Hospital,
West China Medical School, Sichuan University, Chengdu 610041,
People's Republic of China
;
_publ_contact_author_email     hegu@scu.edu.cn
_publ_contact_author_fax     '86-28-85503301'
_publ_contact_author_phone     '86-28-85503817'
_publ_section_title
;
1-(2-Methylbenzyl)-1<i>H</i>-indole-3-carbaldehyde
;
loop_
    _publ_author_name
    _publ_author_footnote
    _publ_author_address
    'Yang Wu' .
; State Key Laboratory of Biotherapy and Cancer Center
  West China Hospital
  West China Medical School
  Sichuan University
  Chengdu 610041
  People's Republic of China
;
    'Wen Ren' .
; West China School of Pharmacy
  Sichuan University
  Chengdu 610041
  People's Republic of China
;
    'Qiang Wang' .
; West China School of Pharmacy
  Sichuan University
  Chengdu 610041
  People's Republic of China
;
    'Gu He' .
; State Key Laboratory of Biotherapy and Cancer Center
  West China Hospital
  West China Medical School
  Sichuan University
  Chengdu 610041
  People's Republic of China
;
