# Supplementary material for: 1-(2-Methyl­benz­yl)-1H-indole-3-carbaldehyde
Source: Acta Crystallogr Sect E Struct Rep Online. 2012 Mar 24;68(Pt 4):o1151. doi: 10.1107/S1600536812010306 (PMC3344094; doi:10.1107/S1600536812010306)
Supplement: Supplementary file 2 [file e-68-o1151-Isup2.hkl]

# 
# h,k,l, Fc-squared, Fo-squared, sigma(Fo-squared) and status flag 
# 
data_I
_shelx_title ' 120229_s1_wy in P21/c ' 
_shelx_refln_list_code          4 
_shelx_F_calc_maximum      159.85 
_exptl_crystal_F_000       528.00 
_reflns_d_resolution_high  0.8002 
 
loop_ 
 _symmetry_equiv_pos_as_xyz 
 'x, y, z' 
 '-x, y+1/2, -z+1/2' 
 '-x, -y, -z' 
 'x, -y-1/2, z-1/2' 
 
_cell_length_a    10.5251 
_cell_length_b    15.4352 
_cell_length_c     8.2335 
_cell_angle_alpha  90.000 
_cell_angle_beta   99.214 
_cell_angle_gamma  90.000 
 
_shelx_F_squared_multiplier     1.000 
 
loop_ 
 _refln_index_h 
 _refln_index_k 
 _refln_index_l 
 _refln_F_squared_calc 
 _refln_F_squared_meas 
 _refln_F_squared_sigma 
 _refln_observed_status 
   2   0   0        0.06        0.80      0.43 o 
   3   0   0    11170.84    10752.55     25.09 o 
   4   0   0       24.46       17.59      1.13 o 
   5   0   0      208.91      217.87      4.22 o 
   6   0   0      930.94      925.44     11.17 o 
   7   0   0      251.45      256.90      6.38 o 
   8   0   0       21.55       23.75      2.74 o 
   9   0   0       37.59       36.54      2.81 o 
  10   0   0       46.38       56.63      6.47 o 
  11   0   0       14.13       13.95      3.86 o 
  12   0   0       64.85       67.76      8.03 o 
   2   1   0     1283.22     1194.27      5.36 o 
   3   1   0      596.25      570.33      4.53 o 
   4   1   0     2046.55     2012.94      7.06 o 
   5   1   0        0.36        0.21      0.36 o 
   6   1   0       71.27       66.49      1.95 o 
   7   1   0       18.58       18.68      1.28 o 
   8   1   0       41.78       41.38      2.03 o 
   9   1   0       13.26       13.26      1.27 o 
  10   1   0        1.82        2.30      1.02 o 
  11   1   0        7.03        4.51      2.48 o 
  12   1   0        5.43        6.33      4.22 o 
   1   2   0      598.70      546.29      5.42 o 
   2   2   0     2931.45     2821.04      9.39 o 
   3   2   0     1638.01     1634.85      8.28 o 
   4   2   0        1.50        2.54      0.35 o 
   5   2   0       76.68       72.28      1.72 o 
   6   2   0        0.05        0.59      0.36 o 
   7   2   0        0.23       -0.06      0.34 o 
   8   2   0       20.27       20.53      1.35 o 
   9   2   0       79.62       79.31      3.79 o 
  10   2   0        7.21        3.64      1.36 o 
  11   2   0        0.09       -0.96      1.62 o 
  12   2   0        9.62        9.84      2.56 o 
   1   3   0      710.78      686.91      4.56 o 
   2   3   0       89.72       87.12      2.12 o 
   3   3   0       30.02       28.82      1.10 o 
   4   3   0        2.87        1.55      0.48 o 
   5   3   0       88.59       94.63      3.43 o 
   6   3   0       69.86       64.82      3.97 o 
   7   3   0      197.68      198.65      5.37 o 
   8   3   0       14.26       12.52      0.89 o 
   9   3   0       38.56       47.49      3.08 o 
  10   3   0        1.25        1.12      0.97 o 
  11   3   0       17.90       16.35      2.89 o 
  12   3   0        1.72        4.21      1.94 o 
   0   4   0     1838.14     1757.11     16.08 o 
   1   4   0      799.55      726.18      7.15 o 
   2   4   0      489.31      461.37      6.81 o 
   3   4   0      396.95      379.54      5.23 o 
   4   4   0       55.90       48.82      1.78 o 
   5   4   0        0.10        0.09      0.48 o 
   6   4   0       76.73       97.11      3.55 o 
   7   4   0       64.45       58.24      2.60 o 
   8   4   0       61.02       61.49      2.86 o 
   9   4   0       27.80       27.50      3.17 o 
  10   4   0        3.19        3.54      1.24 o 
  11   4   0        4.70        3.92      1.24 o 
  12   4   0        4.82        7.53      2.52 o 
   1   5   0      107.49      118.96      6.48 o 
   2   5   0       63.67       62.00      1.99 o 
   3   5   0      225.17      211.41      3.16 o 
   4   5   0     1053.92     1013.02     15.32 o 
   5   5   0      108.79      111.31      3.56 o 
   6   5   0       43.25       46.86      2.58 o 
   7   5   0       14.26       16.45      1.69 o 
   8   5   0       83.09       86.20      3.40 o 
   9   5   0       76.39       78.63      3.91 o 
  10   5   0       41.68       45.57      3.33 o 
  11   5   0        0.09        1.87      1.41 o 
  12   5   0        1.49        0.96      1.65 o 
   0   6   0     2583.69     2524.35     23.80 o 
   1   6   0      913.70      904.32     10.00 o 
   2   6   0       34.98       35.24      1.93 o 
   3   6   0       12.66       13.64      1.92 o 
   4   6   0      320.91      322.29     13.07 o 
   5   6   0      129.15      124.06      4.51 o 
   6   6   0       82.21       82.08      3.94 o 
   7   6   0        0.45        0.21      0.95 o 
   8   6   0        3.13        4.13      1.22 o 
   9   6   0       17.36       12.14      1.63 o 
  10   6   0        0.39        0.04      1.60 o 
  11   6   0       11.27       12.38      2.84 o 
  12   6   0        9.86       14.98      4.21 o 
   1   7   0      762.00      776.45     10.06 o 
   2   7   0      208.22      245.35     11.84 o 
   3   7   0       61.04       71.03      2.83 o 
   4   7   0      314.57      311.53      4.49 o 
   5   7   0      113.01      119.06      4.54 o 
   6   7   0      546.98      535.26     21.60 o 
   7   7   0      219.20      215.24     12.62 o 
   8   7   0        0.10       -0.67      1.12 o 
   9   7   0        1.01        2.63      1.12 o 
  10   7   0       62.92       69.43      3.92 o 
  11   7   0        5.86        9.54      4.11 o 
  12   7   0        4.36        5.47      2.22 o 
   0   8   0        2.72        5.56      1.54 o 
   1   8   0      440.07      445.41      8.19 o 
   2   8   0      575.32      589.10      9.29 o 
   3   8   0        2.98        2.40      0.90 o 
   4   8   0      313.67      313.70      4.96 o 
   5   8   0       10.16       10.47      1.09 o 
   6   8   0       50.08       48.32      3.24 o 
   7   8   0      178.65      185.43      6.55 o 
   8   8   0        9.24       13.33      2.05 o 
   9   8   0       23.55       23.64      2.78 o 
  10   8   0        1.40        4.22      3.02 o 
  11   8   0       51.32       53.91      9.27 o 
   1   9   0      445.71      486.65      9.19 o 
   2   9   0        3.31        5.14      1.55 o 
   3   9   0      379.26      418.87     12.43 o 
   4   9   0      129.30      132.99      6.53 o 
   5   9   0      117.98      123.14      3.07 o 
   6   9   0      122.33      117.73      5.07 o 
   7   9   0        0.82        0.43      4.98 o 
   8   9   0       65.15       66.19      4.29 o 
   9   9   0       55.50       50.64      3.94 o 
  10   9   0        0.69        1.14      1.16 o 
  11   9   0        7.20        7.19      2.20 o 
   0  10   0        1.39        1.53      1.27 o 
   1  10   0      171.11      175.48      5.82 o 
   2  10   0      196.16      189.32      6.03 o 
   3  10   0       82.45       81.23      3.90 o 
   4  10   0       18.27       23.42      1.61 o 
   5  10   0        3.07        3.32      0.66 o 
   6  10   0       11.98       10.14      1.74 o 
   7  10   0       39.70       30.95      2.87 o 
   8  10   0       50.62       46.30      3.62 o 
   9  10   0       14.94       17.50      4.04 o 
  10  10   0       17.33       19.52      4.37 o 
  11  10   0        5.71        3.05      1.65 o 
   1  11   0       63.94       71.19      3.96 o 
   2  11   0        6.70        5.35      1.20 o 
   3  11   0       39.67       36.22      2.79 o 
   4  11   0      195.64      193.62      4.78 o 
   5  11   0        5.16        7.86      1.01 o 
   6  11   0       29.20       30.27      5.81 o 
   7  11   0        0.07       -1.35      1.35 o 
   8  11   0        5.61        0.12      1.72 o 
   9  11   0        0.52        1.55      2.06 o 
  10  11   0        1.02        1.73      2.89 o 
   0  12   0      101.74      110.83      7.35 o 
   1  12   0       31.71       29.22      2.74 o 
   2  12   0        0.08       -0.38      1.15 o 
   3  12   0        0.98        0.91      0.92 o 
   4  12   0       78.93       73.36      3.16 o 
   5  12   0       11.01        7.23      1.53 o 
   6  12   0        3.22        4.51      1.36 o 
   7  12   0       43.30       49.33      6.46 o 
   8  12   0        8.40        8.93      2.94 o 
   9  12   0        1.12        5.07      2.83 o 
  10  12   0       95.42      107.37     10.43 o 
   1  13   0      192.96      182.97      6.98 o 
   2  13   0      169.85      153.05      6.37 o 
   3  13   0        1.37        0.97      2.09 o 
   4  13   0       56.15       50.77      3.51 o 
   5  13   0        1.86        1.30      1.01 o 
   6  13   0        3.57        2.88      2.24 o 
   7  13   0        5.54        2.57      2.04 o 
   8  13   0       49.59       51.80      7.16 o 
   9  13   0        1.56        6.62      3.27 o 
   0  14   0       45.35       48.12      5.55 o 
   1  14   0        5.23        5.97      1.71 o 
   2  14   0        2.68        4.19      1.98 o 
   3  14   0       37.15       43.65      3.57 o 
   4  14   0        0.06        1.00      1.63 o 
   5  14   0       36.86       27.77      4.87 o 
   6  14   0       11.17        8.84      3.30 o 
   7  14   0        4.55        4.86      2.33 o 
   8  14   0       54.41       71.56      8.57 o 
   1  15   0      131.70      111.09      7.65 o 
   2  15   0       91.24       86.61      5.26 o 
   3  15   0        0.75       -0.23      1.58 o 
   4  15   0       28.19       24.24      4.68 o 
   5  15   0        0.41        2.86      2.59 o 
   6  15   0       24.13       31.83      5.48 o 
   7  15   0       21.88       18.94      4.81 o 
   8  15   0       15.83       15.05      4.59 o 
   0  16   0        3.66        7.08      2.85 o 
   1  16   0        1.11        1.21      1.40 o 
   2  16   0       81.37       90.92      5.64 o 
   3  16   0       32.63       33.98      5.62 o 
   4  16   0        6.73        7.62      2.86 o 
   5  16   0        0.94        1.11      1.88 o 
   6  16   0        5.11        8.14      3.13 o 
   7  16   0        0.58       -0.34      2.00 o 
   1  17   0        5.10        2.48      2.14 o 
   2  17   0       25.97       28.05      4.27 o 
   3  17   0        1.69       -1.08      2.04 o 
   4  17   0        0.04        0.03      2.46 o 
   5  17   0        0.98       -0.81      2.41 o 
   6  17   0        1.67       -1.58      2.65 o 
   0  18   0        4.12        5.71      2.60 o 
   1  18   0        0.24       -0.45      1.30 o 
   2  18   0        0.45        2.72      2.58 o 
   3  18   0        0.00       -0.95      1.79 o 
   4  18   0        0.48        2.64      2.88 o 
   1  19   0        0.52        3.57      1.90 o 
   2  19   0        0.92        1.61      1.94 o 
 -13   1   1       15.19       18.03      3.40 o 
 -12   1   1        1.67        4.31      2.34 o 
 -11   1   1       69.58       72.08      5.62 o 
 -10   1   1        2.61        2.81      0.94 o 
  -9   1   1       15.10       12.32      1.19 o 
  -8   1   1       23.75       27.78      1.60 o 
  -7   1   1       62.82       74.11      2.41 o 
  -6   1   1      594.79      543.59      5.97 o 
  -5   1   1     1467.53     1490.57     11.57 o 
  -4   1   1     1806.74     1779.25      6.69 o 
  -3   1   1    25552.13    23607.82     54.72 o 
  -2   1   1    10447.95     9878.22     13.90 o 
  -1   1   1     6405.87     5816.87     13.13 o 
   1   1   1     3970.19     3798.94      9.96 o 
   2   1   1       77.55       80.31      1.19 o 
   3   1   1        2.59        2.99      0.34 o 
   4   1   1       22.01       24.17      1.21 o 
   5   1   1      259.15      261.90      4.70 o 
   6   1   1      190.18      194.97      4.45 o 
   7   1   1      183.54      188.95      4.79 o 
   8   1   1        6.89        6.72      0.89 o 
   9   1   1        9.78        7.27      0.93 o 
  10   1   1       95.55       98.93      5.84 o 
  11   1   1        3.10        3.48      1.80 o 
  12   1   1       15.62       13.50      3.57 o 
 -13   2   1        1.44       -0.27      1.84 o 
 -12   2   1        0.11        2.24      1.79 o 
 -11   2   1       56.08       58.86      8.96 o 
 -10   2   1        0.31       -0.50      1.11 o 
  -9   2   1        0.03       -0.41      0.85 o 
  -8   2   1        5.84        5.29      0.72 o 
  -7   2   1      107.59      105.88      2.93 o 
  -6   2   1      719.40      720.49      6.95 o 
  -5   2   1      203.38      214.03      3.07 o 
  -4   2   1      211.85      192.52      2.89 o 
  -3   2   1     8680.10     8162.81     25.53 o 
  -2   2   1     2327.88     2219.37      5.96 o 
  -1   2   1       13.34       14.56      0.68 o 
   0   2   1     1324.99     1221.46      5.01 o 
   1   2   1     6666.35     6471.46     13.41 o 
   2   2   1      702.28      717.23      3.62 o 
   3   2   1      589.35      592.01      4.02 o 
   4   2   1      416.67      392.07      4.25 o 
   5   2   1      207.38      213.07      3.47 o 
   6   2   1       86.32       84.43      2.60 o 
   7   2   1       93.61       99.35      3.03 o 
   8   2   1       14.00       12.72      1.11 o 
   9   2   1       70.64       66.04      3.12 o 
  10   2   1        1.09        3.11      1.02 o 
  11   2   1        1.40       -1.65      1.65 o 
  12   2   1        0.64        2.05      2.18 o 
 -12   3   1       11.78       13.80      2.82 o 
 -11   3   1        5.48        6.99      1.53 o 
 -10   3   1        1.17        1.37      1.23 o 
  -9   3   1        2.15       -1.01      1.47 o 
  -8   3   1       53.54       43.68      3.53 o 
  -7   3   1       37.86       32.81      2.49 o 
  -6   3   1      891.12      907.26     18.99 o 
  -5   3   1       50.31       45.96      2.08 o 
  -4   3   1      147.93      149.58      2.47 o 
  -3   3   1       32.70       33.06      0.93 o 
  -2   3   1     2205.71     2064.61     10.68 o 
  -1   3   1      341.64      331.58      3.34 o 
   0   3   1     3519.72     3412.29     11.36 o 
   1   3   1     8630.43     8094.65     28.11 o 
   2   3   1      575.88      569.19      4.51 o 
   3   3   1        9.22        9.91      0.61 o 
   4   3   1        1.14        0.43      0.33 o 
   5   3   1      385.35      409.08      5.61 o 
   6   3   1       13.84       10.70      0.97 o 
   7   3   1        7.15        8.32      0.90 o 
   8   3   1       11.30       13.55      1.09 o 
   9   3   1        9.56        8.82      1.34 o 
  10   3   1       19.90       21.31      1.95 o 
  11   3   1        1.79        0.39      1.66 o 
  12   3   1       45.16       54.91      7.59 o 
 -12   4   1        6.56        3.49      1.80 o 
 -11   4   1        0.17       -0.40      1.25 o 
 -10   4   1        3.98        0.85      1.51 o 
  -9   4   1        0.42        0.93      0.99 o 
  -8   4   1       49.52       49.49      3.68 o 
  -7   4   1       76.63       71.54      4.20 o 
  -6   4   1       50.47       44.50      1.91 o 
  -5   4   1        4.47        3.83      0.60 o 
  -4   4   1      168.89      170.63      2.88 o 
  -3   4   1      132.16      135.12      2.15 o 
  -2   4   1      138.01      121.63      2.00 o 
  -1   4   1      725.09      661.01      8.23 o 
   0   4   1     4387.52     4301.09     19.25 o 
   1   4   1       37.00       35.56      1.38 o 
   2   4   1     3239.60     3274.68     12.92 o 
   3   4   1       73.00       66.10      1.82 o 
   4   4   1       43.03       43.39      1.91 o 
   5   4   1      293.02      293.89      7.30 o 
   6   4   1       14.55       13.66      1.05 o 
   7   4   1      567.40      566.25      5.86 o 
   8   4   1      102.72      102.64      2.59 o 
   9   4   1        0.01        0.38      0.92 o 
  10   4   1       18.30       20.59      2.03 o 
  11   4   1       10.74        7.50      2.01 o 
  12   4   1        1.95        2.42      2.20 o 
 -12   5   1        0.57        0.32      3.05 o 
 -11   5   1        2.26        0.91      3.44 o 
 -10   5   1       21.28       21.77      2.45 o 
  -9   5   1        1.71        5.20      1.70 o 
  -8   5   1       47.11       48.77      3.85 o 
  -7   5   1      142.02      131.90      5.00 o 
  -6   5   1       17.11       17.90      1.25 o 
  -5   5   1      109.66      117.71      2.77 o 
  -4   5   1       82.97       78.27      2.47 o 
  -3   5   1      430.64      439.15      6.30 o 
  -2   5   1       87.10       84.59      2.65 o 
  -1   5   1       20.40       12.81      1.03 o 
   0   5   1       35.70       32.80      1.89 o 
   1   5   1      191.42      173.93      3.97 o 
   2   5   1      434.65      452.84      5.21 o 
   3   5   1     1691.82     1738.47     10.28 o 
   4   5   1       28.63       28.19      1.22 o 
   5   5   1       66.54       77.07      4.86 o 
   6   5   1        1.71        3.14      0.78 o 
   7   5   1      266.69      237.86      4.16 o 
   8   5   1       69.47       69.96      3.56 o 
   9   5   1      103.47      101.40      4.47 o 
  10   5   1       34.78       31.52      2.71 o 
  11   5   1        3.08        1.75      1.15 o 
  12   5   1       13.92       12.41      3.65 o 
 -12   6   1       22.87       33.17      4.78 o 
 -11   6   1        8.86       12.33      2.11 o 
 -10   6   1       10.10        7.14      1.63 o 
  -9   6   1       27.23       27.02      3.36 o 
  -8   6   1       11.00       18.36      2.65 o 
  -7   6   1       11.45        7.00      1.27 o 
  -6   6   1        5.81        4.00      0.92 o 
  -5   6   1      118.13      121.43      3.52 o 
  -4   6   1        0.18        0.64      0.22 o 
  -3   6   1      308.01      320.36      4.14 o 
  -2   6   1       95.58       91.81      3.61 o 
  -1   6   1      234.87      247.60      5.81 o 
   0   6   1      588.42      551.17      8.17 o 
   1   6   1      235.01      219.48     12.16 o 
   2   6   1        6.74        8.02      0.93 o 
   3   6   1      226.06      248.76      5.06 o 
   4   6   1      646.15      669.67     11.91 o 
   5   6   1      271.57      272.89     18.94 o 
   6   6   1        4.13        3.66      0.55 o 
   7   6   1      111.11      114.51      4.27 o 
   8   6   1       15.82       17.67      1.88 o 
   9   6   1        0.25        1.59      1.04 o 
  10   6   1      104.09      112.44      7.20 o 
  11   6   1        9.82        9.77      1.67 o 
  12   6   1        2.84        1.03      2.17 o 
 -12   7   1        2.26        5.63      1.92 o 
 -11   7   1        6.23        7.55      1.66 o 
 -10   7   1       10.87       10.41      2.15 o 
  -9   7   1       13.23       11.96      2.44 o 
  -8   7   1        3.72        4.18      1.28 o 
  -7   7   1      630.33      651.41      9.74 o 
  -6   7   1       33.50       31.12      2.32 o 
  -5   7   1       81.62       96.14      6.17 o 
  -4   7   1       89.05       85.91      2.19 o 
  -3   7   1      986.73     1021.14      7.82 o 
  -2   7   1       65.26       66.43      2.93 o 
  -1   7   1      122.17      122.79      6.26 o 
   0   7   1       68.71       80.28      4.84 o 
   1   7   1      327.69      348.08      6.62 o 
   2   7   1        2.88        1.06      0.63 o 
   3   7   1      296.97      287.17      5.29 o 
   4   7   1       10.75       10.04      1.01 o 
   5   7   1       18.58       17.76      0.96 o 
   6   7   1       12.66       12.37      0.84 o 
   7   7   1       18.04       17.10      3.83 o 
   8   7   1       38.82       43.65      2.89 o 
   9   7   1       74.21       66.53      3.77 o 
  10   7   1        0.82        1.06      1.02 o 
  11   7   1       38.76       44.13      3.39 o 
 -11   8   1       11.22       11.19      2.44 o 
 -10   8   1       39.22       43.19      5.98 o 
  -9   8   1        1.37        0.65      1.90 o 
  -8   8   1      328.30      323.38      8.53 o 
  -7   8   1        0.59       -0.27      0.79 o 
  -6   8   1        5.06        1.40      2.31 o 
  -5   8   1      427.29      436.83     11.59 o 
  -4   8   1      126.56      141.92      3.09 o 
  -3   8   1      820.76      829.58     13.69 o 
  -2   8   1      314.66      340.74      7.11 o 
  -1   8   1        9.98       23.26      2.40 o 
   0   8   1       39.46       46.36      3.98 o 
   1   8   1      159.37      155.82      6.82 o 
   2   8   1     1159.19     1312.65     16.93 o 
   3   8   1      200.37      212.23      7.18 o 
   4   8   1       10.34        9.87      0.87 o 
   5   8   1       37.26       38.86      1.83 o 
   6   8   1       38.43       36.57      3.03 o 
   7   8   1        1.36        1.36      1.14 o 
   8   8   1        6.76        3.65      1.23 o 
   9   8   1       48.89       48.39      3.28 o 
  10   8   1        8.38        6.94      1.92 o 
  11   8   1        7.27        9.18      2.09 o 
 -11   9   1        2.55        2.07      1.57 o 
 -10   9   1      109.08      103.24      9.25 o 
  -9   9   1       23.81       27.57      4.66 o 
  -8   9   1        0.91        3.12      1.97 o 
  -7   9   1       18.14       20.08      2.09 o 
  -6   9   1        0.78        2.15      1.06 o 
  -5   9   1      288.42      286.81      7.07 o 
  -4   9   1      136.18      147.40      3.42 o 
  -3   9   1       38.86       30.34      2.26 o 
  -2   9   1      164.32      167.98      5.36 o 
  -1   9   1      516.01      479.41      9.28 o 
   0   9   1        0.03        0.90      0.94 o 
   1   9   1       98.50       95.27      4.38 o 
   2   9   1       37.86       30.15      2.64 o 
   3   9   1       27.39       26.51      1.70 o 
   4   9   1       84.14       80.84      2.46 o 
   5   9   1      123.86      122.35      3.55 o 
   6   9   1        6.16        4.75      1.45 o 
   7   9   1        0.66        1.84      1.27 o 
   8   9   1       54.59       50.22      4.00 o 
   9   9   1       37.95       41.88      3.08 o 
  10   9   1        1.18        1.49      1.35 o 
  11   9   1       12.58       15.03      3.92 o 
 -11  10   1        0.00        1.13      2.16 o 
 -10  10   1        7.26       13.92      3.95 o 
  -9  10   1        0.18       -0.53      2.35 o 
  -8  10   1       12.55       14.29      3.62 o 
  -7  10   1        8.97       11.99      3.29 o 
  -6  10   1      251.20      245.39      6.56 o 
  -5  10   1        0.60        0.99      0.42 o 
  -4  10   1        7.19        7.52      0.91 o 
  -3  10   1       22.78       19.40      3.05 o 
  -2  10   1       18.23       19.34      2.28 o 
  -1  10   1      133.07      134.65      5.40 o 
   0  10   1        1.46        3.69      1.70 o 
   1  10   1       20.67       21.47      2.22 o 
   2  10   1       49.35       74.35      3.92 o 
   3  10   1        5.16        4.43      1.17 o 
   4  10   1        0.03        0.24      0.57 o 
   5  10   1       33.17       28.81      1.88 o 
   6  10   1        0.14       -0.93      1.22 o 
   7  10   1        2.14        1.98      1.59 o 
   8  10   1        7.55        3.89      2.51 o 
   9  10   1        7.78        8.47      2.00 o 
  10  10   1        2.18       -0.75      2.31 o 
 -10  11   1        8.68        3.39      2.41 o 
  -9  11   1        3.92        5.00      2.66 o 
  -8  11   1        1.28       -1.85      2.26 o 
  -7  11   1      143.94      136.84     10.28 o 
  -6  11   1        0.89        5.75      2.71 o 
  -5  11   1        7.35        8.58      0.98 o 
  -4  11   1       47.31       42.56      2.48 o 
  -3  11   1        4.86        5.22      1.23 o 
  -2  11   1        0.15        0.41      0.87 o 
  -1  11   1      310.39      300.68      8.17 o 
   0  11   1        2.54        0.84      0.92 o 
   1  11   1       61.32       69.34      4.02 o 
   2  11   1       12.30       12.06      2.19 o 
   3  11   1       24.30       24.59      2.39 o 
   4  11   1      110.83      102.29      3.76 o 
   5  11   1      240.99      232.77      5.47 o 
   6  11   1       60.13       67.41      4.66 o 
   7  11   1       89.05       91.45      5.31 o 
   8  11   1       52.51       59.42      4.47 o 
   9  11   1        4.79        2.98      2.01 o 
  10  11   1        2.97       13.04      4.13 o 
 -10  12   1        9.64        4.54      2.12 o 
  -9  12   1        0.59        0.69      2.68 o 
  -8  12   1       12.01       12.54      3.96 o 
  -7  12   1       10.38        5.78      2.63 o 
  -6  12   1        4.48        7.99      2.72 o 
  -5  12   1      106.84      112.78      8.99 o 
  -4  12   1      153.22      165.48      4.37 o 
  -3  12   1       12.96       12.41      1.81 o 
  -2  12   1       46.01       40.04      3.17 o 
  -1  12   1        0.09       -0.34      1.13 o 
   0  12   1       34.98       35.31      3.08 o 
   1  12   1      110.81      109.39      5.25 o 
   2  12   1       14.37       12.90      2.23 o 
   3  12   1       80.38       77.07      4.35 o 
   4  12   1       75.94       75.13      4.17 o 
   5  12   1       47.25       52.45      3.90 o 
   6  12   1       54.34       58.13      4.23 o 
   7  12   1        1.72        2.06      1.77 o 
   8  12   1       34.42       40.94      6.14 o 
   9  12   1       11.13       19.25      4.53 o 
  -9  13   1        0.54       -1.06      2.28 o 
  -8  13   1        7.75        7.59      3.39 o 
  -7  13   1        7.91        6.87      2.99 o 
  -6  13   1        7.64        9.36      3.26 o 
  -5  13   1       32.83       27.24      4.76 o 
  -4  13   1       49.31       46.13      3.38 o 
  -3  13   1       21.98       20.19      2.45 o 
  -2  13   1       65.58       71.54      4.39 o 
  -1  13   1       30.35       25.34      2.61 o 
   0  13   1        6.35        4.84      1.54 o 
   1  13   1        0.61       -0.23      1.11 o 
   2  13   1      118.51      109.17      7.04 o 
   3  13   1       73.97       68.81      4.32 o 
   4  13   1       18.71       17.42      2.26 o 
   5  13   1       42.07       53.08      4.06 o 
   6  13   1       28.69       31.87      3.33 o 
   7  13   1       11.33       13.67      4.10 o 
   8  13   1       52.00       60.56      7.86 o 
   9  13   1        0.69        0.16      2.06 o 
  -9  14   1       15.63       22.18      5.45 o 
  -8  14   1        0.27       -1.73      2.25 o 
  -7  14   1        8.64        3.62      2.80 o 
  -6  14   1        1.88        2.47      1.96 o 
  -5  14   1       65.87       63.05      7.25 o 
  -4  14   1      131.39      108.98      9.36 o 
  -3  14   1        2.44        3.32      1.33 o 
  -2  14   1      105.55       97.08      6.52 o 
  -1  14   1      418.08      411.27     10.99 o 
   0  14   1       10.33        7.92      1.90 o 
   1  14   1       26.72       26.51      2.91 o 
   2  14   1        1.26        1.77      2.96 o 
   3  14   1       45.18       41.18      3.52 o 
   4  14   1        5.20        6.75      2.77 o 
   5  14   1       21.32       25.07      4.95 o 
   6  14   1       47.79       53.46      7.05 o 
   7  14   1        2.95        3.06      2.69 o 
   8  14   1        7.51        1.11      2.12 o 
  -8  15   1        0.36       -0.60      2.57 o 
  -7  15   1        0.01        4.79      3.08 o 
  -6  15   1        2.22        0.40      1.79 o 
  -5  15   1        9.12       10.15      3.36 o 
  -4  15   1       37.71       45.40      6.41 o 
  -3  15   1       15.05       18.84      2.61 o 
  -2  15   1        0.20        3.04      1.61 o 
  -1  15   1        0.02        0.38      1.22 o 
   0  15   1       26.18       29.05      3.19 o 
   1  15   1        1.21        2.69      1.82 o 
   2  15   1       33.72       24.55      2.98 o 
   3  15   1        2.62        2.75      1.57 o 
   4  15   1        0.70       -1.66      2.14 o 
   5  15   1       11.69        8.93      3.12 o 
   6  15   1       40.92       37.91      6.21 o 
   7  15   1        0.44        3.47      2.66 o 
  -7  16   1        5.60       -1.98      2.87 o 
  -6  16   1        3.89        2.15      2.55 o 
  -5  16   1        2.90        5.82      3.43 o 
  -4  16   1        2.79        6.24      3.03 o 
  -3  16   1        7.24        5.12      1.59 o 
  -2  16   1       91.43       92.48      5.66 o 
  -1  16   1        2.81        4.49      1.70 o 
   0  16   1        0.14        0.33      1.44 o 
   1  16   1        4.25        2.12      1.52 o 
   2  16   1        0.36        0.24      1.33 o 
   3  16   1        0.52        0.77      1.61 o 
   4  16   1       22.41       21.86      4.68 o 
   5  16   1        0.52       -0.15      2.55 o 
   6  16   1        0.01        2.50      2.56 o 
  -6  17   1        2.58        5.52      3.45 o 
  -5  17   1        5.22       12.84      4.43 o 
  -4  17   1       25.17       22.30      4.83 o 
  -3  17   1        6.77        8.00      3.31 o 
  -2  17   1        7.22        7.40      5.94 o 
  -1  17   1       19.56       17.83      4.04 o 
   0  17   1        0.40        0.75      1.33 o 
   1  17   1        1.70        1.87      1.60 o 
   2  17   1       23.23       23.19      3.06 o 
   3  17   1        1.49       -0.45      2.32 o 
   4  17   1        3.86        2.05      1.77 o 
   5  17   1        4.27        3.61      2.63 o 
  -4  18   1        0.06       -0.04      2.46 o 
  -3  18   1        3.08        2.14      1.95 o 
  -2  18   1        2.52        5.81      3.40 o 
  -1  18   1       41.59       47.60      4.54 o 
   0  18   1        4.26        3.22      4.64 o 
   1  18   1        0.03        2.00      1.47 o 
   2  18   1        8.18        5.67      2.72 o 
   3  18   1        0.10       -2.55      2.55 o 
   4  18   1        0.68        3.53      3.01 o 
  -2  19   1        0.96        1.89      2.88 o 
  -1  19   1        0.27        0.95      1.86 o 
   0  19   1        2.35        5.12      1.76 o 
   1  19   1        1.64        4.05      2.41 o 
 -13   0   2        2.57       -0.78      2.61 o 
 -12   0   2        3.06        3.29      3.01 o 
 -11   0   2       28.84       30.22      5.33 o 
 -10   0   2        6.68        8.42      3.11 o 
  -9   0   2      177.24      170.86      6.05 o 
  -8   0   2      251.81      254.82      6.99 o 
  -7   0   2        3.05        4.55      1.12 o 
  -6   0   2     3026.19     3095.05     18.86 o 
  -5   0   2     1940.20     1968.40     14.33 o 
  -4   0   2      177.92      170.72      4.06 o 
  -3   0   2     1249.99     1259.18     19.94 o 
  -2   0   2     4545.62     4503.69     19.34 o 
  -1   0   2     2114.45     1961.95     12.80 o 
   0   0   2       15.36       18.04      1.53 o 
   1   0   2     1230.93     1146.82     10.06 o 
   2   0   2     1420.53     1382.54     14.97 o 
   3   0   2        5.78        5.89      0.85 o 
   4   0   2      380.95      385.27      6.05 o 
   5   0   2      103.84       99.69      4.31 o 
   6   0   2       48.36       45.23      4.95 o 
   7   0   2       62.73       68.19      4.28 o 
   8   0   2      143.04      152.05      6.77 o 
   9   0   2       42.05       40.33      3.85 o 
  10   0   2       11.36       11.84      3.48 o 
  11   0   2       16.06       16.89      4.04 o 
  12   0   2        5.11       15.60      4.47 o 
 -13   1   2        2.09        2.34      1.94 o 
 -12   1   2       10.94       13.87      3.02 o 
 -11   1   2        2.25        3.84      2.04 o 
 -10   1   2        2.62        3.79      1.21 o 
  -9   1   2      140.47      138.88      3.83 o 
  -8   1   2       18.09       18.87      1.40 o 
  -7   1   2      175.88      174.35      4.24 o 
  -6   1   2     1510.18     1394.90      8.35 o 
  -5   1   2     2485.66     2489.72      9.62 o 
  -4   1   2       30.83       31.60      1.26 o 
  -3   1   2       19.88       14.89      0.86 o 
  -2   1   2       29.61       25.35      1.10 o 
  -1   1   2       23.61       24.27      1.07 o 
   0   1   2      383.34      363.46      3.49 o 
   1   1   2      332.93      321.60      3.14 o 
   2   1   2      117.59      111.94      1.77 o 
   3   1   2       50.87       55.41      1.50 o 
   4   1   2      290.83      322.45      4.20 o 
   5   1   2        8.39       11.66      0.97 o 
   6   1   2        0.33       -0.02      0.69 o 
   7   1   2       43.01       43.79      2.43 o 
   8   1   2       15.58       18.05      1.82 o 
   9   1   2       57.54       63.00      3.34 o 
  10   1   2       36.57       43.19      2.74 o 
  11   1   2        1.90        4.07      1.84 o 
  12   1   2       14.61       18.50      4.30 o 
 -13   2   2        0.23        0.93      5.96 o 
 -12   2   2        0.77        3.68      1.85 o 
 -11   2   2        0.20       -1.63      1.74 o 
 -10   2   2       22.23       24.99      2.50 o 
  -9   2   2      335.10      309.60      7.56 o 
  -8   2   2      192.05      193.06      4.46 o 
  -7   2   2      191.27      193.57      4.29 o 
  -6   2   2      743.64      738.09      5.74 o 
  -5   2   2      865.75      886.65      5.95 o 
  -4   2   2     1590.62     1539.75      6.90 o 
  -3   2   2      146.78      155.82      2.42 o 
  -2   2   2      103.81       94.74      2.08 o 
  -1   2   2     1024.16      977.41      5.83 o 
   0   2   2     1450.83     1377.88      7.13 o 
   1   2   2     3151.39     3092.68     11.72 o 
   2   2   2     2593.10     2541.75      8.65 o 
   3   2   2     1324.14     1315.17      7.75 o 
   4   2   2        5.51        3.63      0.61 o 
   5   2   2      188.68      172.06      3.74 o 
   6   2   2      250.91      245.31      4.80 o 
   7   2   2        1.82        0.95      1.06 o 
   8   2   2       62.33       64.39      4.35 o 
   9   2   2      271.43      278.22      7.81 o 
  10   2   2        0.01       -0.98      0.98 o 
  11   2   2        0.50        0.69      1.80 o 
  12   2   2        4.59       10.67      3.59 o 
 -12   3   2       11.49       10.80      4.87 o 
 -11   3   2        5.00        1.80      1.21 o 
 -10   3   2        1.03        2.28      1.21 o 
  -9   3   2       81.78       74.11      3.90 o 
  -8   3   2       32.99       29.81      1.76 o 
  -7   3   2      184.02      185.56      7.46 o 
  -6   3   2      499.44      455.71      4.14 o 
  -5   3   2      775.24      841.56      9.86 o 
  -4   3   2       20.11       21.59      0.86 o 
  -3   3   2      210.11      216.47      4.14 o 
  -2   3   2      494.79      497.83      5.38 o 
  -1   3   2       32.96       28.93      0.94 o 
   0   3   2     1497.98     1509.44      7.55 o 
   1   3   2     1752.09     1711.87      8.96 o 
   2   3   2        1.71        1.07      0.31 o 
   3   3   2      413.37      420.83      4.25 o 
   4   3   2     1089.21     1154.61      8.73 o 
   5   3   2       10.21       11.20      0.99 o 
   6   3   2      281.72      299.07      5.37 o 
   7   3   2        1.05        2.21      0.76 o 
   8   3   2       14.49       13.81      2.20 o 
   9   3   2       30.47       29.57      3.27 o 
  10   3   2       24.09       21.17      2.28 o 
  11   3   2        0.30       -0.01      1.69 o 
  12   3   2       13.70       18.00      4.39 o 
 -12   4   2        0.48        1.26      3.00 o 
 -11   4   2        3.11        1.69      1.02 o 
 -10   4   2        7.49        7.33      1.51 o 
  -9   4   2       51.18       55.16      6.07 o 
  -8   4   2       86.33       83.43      4.81 o 
  -7   4   2        2.54        3.95      1.21 o 
  -6   4   2      135.77      125.68      3.47 o 
  -5   4   2       40.74       48.49      1.51 o 
  -4   4   2      167.39      173.32      2.58 o 
  -3   4   2       42.36       42.56      1.57 o 
  -2   4   2      826.19      771.80      5.67 o 
  -1   4   2       48.40       48.90      1.39 o 
   0   4   2      657.66      650.50      5.00 o 
   1   4   2     1081.45     1050.51      7.30 o 
   2   4   2     1953.56     2048.25     13.37 o 
   3   4   2        0.12        0.91      0.38 o 
   4   4   2      157.24      153.36      2.80 o 
   5   4   2        0.04       -0.13      0.47 o 
   6   4   2       53.87       55.52      2.69 o 
   7   4   2        0.13        0.29      1.10 o 
   8   4   2      181.68      186.99      7.13 o 
   9   4   2       17.29       16.74      2.40 o 
  10   4   2        1.21       -0.13      1.04 o 
  11   4   2        2.54        4.89      1.75 o 
  12   4   2        0.96        1.30      1.91 o 
 -12   5   2        0.13       -1.51      1.68 o 
 -11   5   2        7.88        6.74      1.52 o 
 -10   5   2        8.08        5.95      1.89 o 
  -9   5   2       18.96       20.46      2.80 o 
  -8   5   2       39.24       40.48      3.52 o 
  -7   5   2       40.60       41.73      2.36 o 
  -6   5   2      145.09      154.43      4.01 o 
  -5   5   2      636.19      617.13     10.02 o 
  -4   5   2       43.20       48.44      1.96 o 
  -3   5   2     2107.17     2181.23     11.54 o 
  -2   5   2       12.26       15.18      1.16 o 
  -1   5   2      518.85      501.76      7.57 o 
   0   5   2        3.54        4.15      0.46 o 
   1   5   2      483.92      474.83      6.01 o 
   2   5   2        1.48        0.83      0.51 o 
   3   5   2       10.88        5.36      0.80 o 
   4   5   2      241.06      266.29      3.95 o 
   5   5   2      106.81      108.35      4.27 o 
   6   5   2       52.33       55.53      3.07 o 
   7   5   2       34.32       39.74      5.44 o 
   8   5   2      138.60      138.82      8.49 o 
   9   5   2        5.51        3.59      1.16 o 
  10   5   2        0.91       -0.82      1.30 o 
  11   5   2        3.82        5.10      1.82 o 
 -12   6   2        0.18        0.53      1.70 o 
 -11   6   2       66.47       81.60      4.83 o 
 -10   6   2       39.31       47.50      7.52 o 
  -9   6   2       92.31       92.00      6.40 o 
  -8   6   2      335.72      358.98     16.35 o 
  -7   6   2        1.33        0.71      0.56 o 
  -6   6   2       20.36       21.47      3.70 o 
  -5   6   2      157.82      147.55      6.98 o 
  -4   6   2        6.46        5.29      0.75 o 
  -3   6   2      185.65      190.42      5.67 o 
  -2   6   2      429.31      449.63      7.78 o 
  -1   6   2      427.46      413.50      4.70 o 
   0   6   2      516.28      577.46      5.76 o 
   1   6   2      964.04     1033.74      9.31 o 
   2   6   2     1219.16     1302.79     12.83 o 
   3   6   2      271.00      288.24      5.05 o 
   4   6   2        6.83       11.47      1.06 o 
   5   6   2       81.61       96.21      2.50 o 
   6   6   2       13.53        8.50      1.00 o 
   7   6   2       63.83       58.44      3.78 o 
   8   6   2      167.49      163.08      6.58 o 
   9   6   2        9.53        8.93      1.59 o 
  10   6   2        7.88        8.14      2.26 o 
  11   6   2       18.14       19.42      2.98 o 
 -12   7   2        7.03        5.97      1.80 o 
 -11   7   2       10.21        9.93      2.47 o 
 -10   7   2        0.02        0.50      2.37 o 
  -9   7   2        4.76        5.36      3.29 o 
  -8   7   2       87.13       88.55      5.51 o 
  -7   7   2       13.90       11.61      2.24 o 
  -6   7   2       81.22       79.66      4.77 o 
  -5   7   2        2.09        1.76      0.71 o 
  -4   7   2        5.59        5.27      1.10 o 
  -3   7   2      256.91      270.10     10.72 o 
  -2   7   2       80.98       87.38      2.36 o 
  -1   7   2       54.12       74.29      2.69 o 
   0   7   2      513.40      541.58      8.07 o 
   1   7   2      477.57      497.46      8.22 o 
   2   7   2      145.44      160.11      6.79 o 
   3   7   2        9.37        9.72      1.22 o 
   4   7   2       10.48       11.78      1.13 o 
   5   7   2       49.20       51.00      2.16 o 
   6   7   2        4.06        2.35      1.14 o 
   7   7   2      142.27      147.06      5.85 o 
   8   7   2        2.39        2.80      1.04 o 
   9   7   2       30.12       34.73      2.84 o 
  10   7   2        5.49        1.17      1.25 o 
  11   7   2        2.08       -0.24      1.39 o 
 -11   8   2        2.59        3.57      1.58 o 
 -10   8   2       17.21       17.97      5.47 o 
  -9   8   2        7.10        9.44      2.47 o 
  -8   8   2      129.53      139.40      7.02 o 
  -7   8   2       42.30       43.88      5.39 o 
  -6   8   2       19.76       29.90      4.43 o 
  -5   8   2       69.60       66.45      2.04 o 
  -4   8   2       14.37       12.36      2.78 o 
  -3   8   2       34.72       28.93      4.13 o 
  -2   8   2        1.15       -0.56      1.22 o 
  -1   8   2       31.07       32.99      1.63 o 
   0   8   2        5.00        6.23      1.02 o 
   1   8   2       21.19       18.67      2.59 o 
   2   8   2       19.94       15.06      2.34 o 
   3   8   2      109.36      108.80      5.70 o 
   4   8   2       25.41       26.06      2.10 o 
   5   8   2        2.87        6.16      0.85 o 
   6   8   2      105.94      104.53      4.65 o 
   7   8   2       84.11       99.65      4.84 o 
   8   8   2        3.15        4.18      1.17 o 
   9   8   2       55.33       49.65      3.40 o 
  10   8   2        3.23        0.02      1.49 o 
  11   8   2        0.72        0.78      1.55 o 
 -11   9   2        8.91       11.19      3.59 o 
 -10   9   2        0.14        0.08      1.88 o 
  -9   9   2       62.44       69.65      7.41 o 
  -8   9   2       15.32       24.81      4.46 o 
  -7   9   2       17.95       21.84      4.25 o 
  -6   9   2      265.31      290.55     13.44 o 
  -5   9   2       13.35       10.41      1.12 o 
  -4   9   2       36.01       37.91      4.33 o 
  -3   9   2        0.41        1.87      1.53 o 
  -2   9   2       84.76       91.39      6.63 o 
  -1   9   2      163.80      187.20      5.66 o 
   0   9   2       92.40      105.35      4.04 o 
   1   9   2       54.93       59.05      4.74 o 
   2   9   2        1.77        1.12      1.30 o 
   3   9   2       74.86       78.02      5.05 o 
   4   9   2      135.38      142.85      5.09 o 
   5   9   2       12.11       11.06      1.51 o 
   6   9   2      108.16      113.04      6.21 o 
   7   9   2        4.81        3.41      1.03 o 
   8   9   2       29.49       35.03      2.76 o 
   9   9   2      119.65      129.45      6.94 o 
  10   9   2        0.30        0.99      1.49 o 
 -11  10   2       32.74       35.07      6.11 o 
 -10  10   2        4.08        1.40      2.32 o 
  -9  10   2       63.02       64.39      7.47 o 
  -8  10   2       46.81       56.40      6.84 o 
  -7  10   2        0.21       -0.86      1.82 o 
  -6  10   2      201.66      231.00     12.49 o 
  -5  10   2      214.78      217.24      5.75 o 
  -4  10   2       64.67       59.08      4.97 o 
  -3  10   2       37.67       37.05      2.76 o 
  -2  10   2       68.65       71.98      6.20 o 
  -1  10   2        3.59        9.08      2.51 o 
   0  10   2      168.64      166.75      8.70 o 
   1  10   2      204.25      199.47      9.17 o 
   2  10   2      464.53      446.46     13.29 o 
   3  10   2       16.31       12.42      2.24 o 
   4  10   2      116.75      114.10      6.16 o 
   5  10   2       41.81       47.71      3.65 o 
   6  10   2       89.44       77.26      4.98 o 
   7  10   2        0.03        1.38      1.01 o 
   8  10   2       25.56       20.08      2.79 o 
   9  10   2       29.55       23.63      3.14 o 
  10  10   2       17.14       16.65      2.83 o 
 -10  11   2        9.23       11.65      3.87 o 
  -9  11   2        4.62        7.01      3.20 o 
  -8  11   2        3.26        8.26      3.07 o 
  -7  11   2      108.22      109.40      9.43 o 
  -6  11   2        5.61        6.95      2.56 o 
  -5  11   2       44.56       47.09      2.91 o 
  -4  11   2       32.44       32.08      1.52 o 
  -3  11   2       61.78       63.26      3.80 o 
  -2  11   2        1.22        1.26      1.00 o 
  -1  11   2       45.80       47.63      5.19 o 
   0  11   2      317.18      319.30     12.53 o 
   1  11   2       30.43       31.75      4.00 o 
   2  11   2       51.59       59.94      5.16 o 
   3  11   2        1.24        2.12      1.52 o 
   4  11   2        0.77        2.66      1.05 o 
   5  11   2       10.66       11.34      1.51 o 
   6  11   2        0.37       -2.21      2.21 o 
   7  11   2        2.93        3.16      1.86 o 
   8  11   2        1.86        3.70      1.58 o 
   9  11   2        7.95        7.82      2.22 o 
 -10  12   2       10.95        7.08      2.95 o 
  -9  12   2        0.41        1.78      2.45 o 
  -8  12   2       44.34       37.97      6.13 o 
  -7  12   2       37.88       45.06      6.28 o 
  -6  12   2       31.33       28.13      4.92 o 
  -5  12   2        0.33        0.00      2.07 o 
  -4  12   2       70.50       76.95      4.32 o 
  -3  12   2       23.70       26.85      2.67 o 
  -2  12   2        8.62       12.57      1.88 o 
  -1  12   2      151.10      144.74      6.22 o 
   0  12   2       69.27       66.22      4.27 o 
   1  12   2      181.86      174.53      8.91 o 
   2  12   2      181.28      184.88      7.91 o 
   3  12   2       12.09       16.25      2.32 o 
   4  12   2       53.64       57.84      3.21 o 
   5  12   2       94.27       95.11      6.25 o 
   6  12   2       34.83       23.96      2.96 o 
   7  12   2        0.06       -0.19      1.90 o 
   8  12   2        4.62        6.48      2.00 o 
   9  12   2       24.02       30.85      5.74 o 
  -9  13   2        0.00        3.07      3.05 o 
  -8  13   2       53.35       63.95      8.10 o 
  -7  13   2       25.58       15.48      4.24 o 
  -6  13   2       21.67       23.71      4.80 o 
  -5  13   2      148.17      155.86     11.20 o 
  -4  13   2        2.85        2.04      1.05 o 
  -3  13   2        7.57       10.38      1.98 o 
  -2  13   2      280.28      294.37      9.04 o 
  -1  13   2       55.67       59.41      4.23 o 
   0  13   2       16.84       15.16      2.32 o 
   1  13   2       71.52       61.98      4.39 o 
   2  13   2      144.06      153.96      6.69 o 
   3  13   2      109.74      109.18      5.62 o 
   4  13   2       82.50       82.91      4.86 o 
   5  13   2       47.59       39.80      3.80 o 
   6  13   2       64.65       55.14      4.51 o 
   7  13   2        0.17        1.76      2.28 o 
   8  13   2        5.27        8.76      3.85 o 
  -8  14   2        0.27       -0.67      2.88 o 
  -7  14   2        1.31        3.56      2.87 o 
  -6  14   2        0.53        3.52      2.81 o 
  -5  14   2        4.81        0.91      1.99 o 
  -4  14   2        2.30       -0.49      2.13 o 
  -3  14   2        3.39        3.20      1.87 o 
  -2  14   2       24.96       28.79      3.11 o 
  -1  14   2      159.47      170.22      7.32 o 
   0  14   2       10.33       11.88      4.45 o 
   1  14   2        2.58        5.40      2.13 o 
   2  14   2       13.34       13.85      2.84 o 
   3  14   2        1.44        3.19      1.42 o 
   4  14   2       56.42       53.83      6.82 o 
   5  14   2       38.24       34.90      3.66 o 
   6  14   2        0.54        2.48      1.48 o 
   7  14   2       39.55       52.71      7.42 o 
   8  14   2        1.32       -1.34      2.05 o 
  -8  15   2        3.26        4.68      2.89 o 
  -7  15   2        1.14       -3.70      3.70 o 
  -6  15   2        2.22        1.84      2.56 o 
  -5  15   2       78.41       86.85      9.29 o 
  -4  15   2       68.42       89.86      8.98 o 
  -3  15   2        0.95        2.16      1.48 o 
  -2  15   2       34.73       37.16      4.20 o 
  -1  15   2        7.00        6.88      2.59 o 
   0  15   2       18.96       14.68      2.49 o 
   1  15   2       25.76       23.74      2.93 o 
   2  15   2        0.12        1.20      1.46 o 
   3  15   2        9.12        8.02      1.91 o 
   4  15   2        0.14       -0.85      1.80 o 
   5  15   2        1.40        0.38      1.58 o 
   6  15   2        0.09       -1.04      1.91 o 
   7  15   2        0.03       -0.27      2.45 o 
  -7  16   2       24.28       26.52      5.76 o 
  -6  16   2        0.37        4.34      3.32 o 
  -5  16   2       12.13       15.71      4.47 o 
  -4  16   2       19.91       13.87      4.12 o 
  -3  16   2       37.25       46.05      6.52 o 
  -2  16   2       10.91       12.65      2.36 o 
  -1  16   2       19.05       15.13      2.59 o 
   0  16   2        0.00       -0.18      1.44 o 
   1  16   2       15.45       19.34      2.91 o 
   2  16   2        9.83        9.31      3.86 o 
   3  16   2        0.02       -1.95      2.72 o 
   4  16   2        2.58        2.19      2.47 o 
   5  16   2        0.69        2.08      1.76 o 
   6  16   2        0.15       -3.11      3.11 o 
  -6  17   2        0.39       -2.36      2.84 o 
  -5  17   2        4.20        0.29      2.75 o 
  -4  17   2        0.00        0.44      2.43 o 
  -3  17   2       25.12       26.16      5.29 o 
  -2  17   2        3.12        4.42      1.87 o 
  -1  17   2        0.58        0.20      1.35 o 
   0  17   2        7.29       12.50      2.54 o 
   1  17   2        0.09       -1.16      1.69 o 
   2  17   2        0.02       -0.32      1.37 o 
   3  17   2        0.33       -0.09      2.13 o 
   4  17   2       12.68       11.36      3.75 o 
   5  17   2        0.38       -0.63      2.04 o 
  -4  18   2        2.39        6.49      3.80 o 
  -3  18   2        1.07        8.98      3.38 o 
  -2  18   2        0.02        0.11      2.19 o 
  -1  18   2        8.56        7.69      2.19 o 
   0  18   2        3.86        5.14      1.73 o 
   1  18   2        0.72        0.60      1.52 o 
   2  18   2       14.02       12.17      3.79 o 
   3  18   2        5.20        5.00      2.92 o 
 -13   1   3        1.74        1.16      2.75 o 
 -12   1   3       24.99       19.31      3.37 o 
 -11   1   3       94.81       88.55      6.41 o 
 -10   1   3       31.33       30.79      2.64 o 
  -9   1   3       25.83       30.81      2.68 o 
  -8   1   3      176.89      169.07      4.71 o 
  -7   1   3       83.86       80.83      2.61 o 
  -6   1   3      141.09      140.65      3.96 o 
  -5   1   3      133.59      131.61      3.44 o 
  -4   1   3        0.38        0.24      0.47 o 
  -3   1   3      188.76      188.93      3.49 o 
  -2   1   3      102.99       87.96      2.39 o 
  -1   1   3      721.75      681.55      6.66 o 
   0   1   3      223.99      230.48      3.42 o 
   1   1   3      179.56      174.71      3.02 o 
   2   1   3       66.96       59.68      1.92 o 
   3   1   3      148.96      166.78      3.39 o 
   4   1   3      164.54      181.23      4.51 o 
   5   1   3       93.36       90.71      5.21 o 
   6   1   3      120.03      120.80      5.66 o 
   7   1   3       32.74       30.70      4.18 o 
   8   1   3       82.10       88.70      8.60 o 
   9   1   3       44.40       49.43      6.66 o 
  10   1   3        2.19        4.59      2.08 o 
  11   1   3       70.27       71.99      8.36 o 
 -12   2   3       20.72       18.26      3.28 o 
 -11   2   3       78.45       70.85      5.66 o 
 -10   2   3       46.83       52.07      3.44 o 
  -9   2   3      492.58      465.95      9.81 o 
  -8   2   3      391.71      402.98     12.21 o 
  -7   2   3       86.44       83.67      2.57 o 
  -6   2   3      290.61      310.91      4.21 o 
  -5   2   3      185.41      161.86      3.39 o 
  -4   2   3      407.45      419.49      5.98 o 
  -3   2   3      192.90      193.50      4.08 o 
  -2   2   3      424.33      454.18      6.26 o 
  -1   2   3       99.95       86.90      2.23 o 
   0   2   3       75.57       83.48      2.29 o 
   1   2   3     1482.69     1606.73     16.05 o 
   2   2   3      405.32      434.01      6.72 o 
   3   2   3      271.64      326.58      5.27 o 
   4   2   3        4.42        5.45      0.97 o 
   5   2   3      236.57      248.06      7.69 o 
   6   2   3       35.76       35.02      2.43 o 
   7   2   3       24.80       26.43      2.32 o 
   8   2   3      156.19      164.66      5.87 o 
   9   2   3       37.49       41.49      3.90 o 
  10   2   3      126.24      148.49     10.49 o 
  11   2   3       10.95       11.67      3.67 o 
 -12   3   3       56.77       64.51      5.85 o 
 -11   3   3      122.02      110.77      5.30 o 
 -10   3   3       72.98       71.37      5.03 o 
  -9   3   3      215.27      218.48     10.96 o 
  -8   3   3      403.73      393.19      7.52 o 
  -7   3   3      148.81      144.08      3.22 o 
  -6   3   3        3.85        4.53      0.56 o 
  -5   3   3      210.00      200.91      3.11 o 
  -4   3   3      355.47      362.60      4.93 o 
  -3   3   3      105.95      125.41      4.27 o 
  -2   3   3     1824.77     1870.22      9.05 o 
  -1   3   3        3.11        1.85      0.50 o 
   0   3   3        0.23        1.22      0.44 o 
   1   3   3      473.61      482.77      6.36 o 
   2   3   3       45.52       44.49      3.61 o 
   3   3   3        6.58        6.73      0.99 o 
   4   3   3      160.03      175.85      6.10 o 
   5   3   3      397.82      406.41      7.23 o 
   6   3   3      108.57      111.42      4.16 o 
   7   3   3       72.44       79.33      3.82 o 
   8   3   3        0.01       -1.02      1.07 o 
   9   3   3       52.92       56.02      4.44 o 
  10   3   3       29.49       31.26      3.60 o 
  11   3   3       11.74        8.32      2.27 o 
 -12   4   3       35.68       31.35      7.23 o 
 -11   4   3        0.46        2.91      1.84 o 
 -10   4   3       14.93       14.91      2.39 o 
  -9   4   3       86.15       75.47      4.95 o 
  -8   4   3       62.62       61.74      4.25 o 
  -7   4   3        1.21        0.90      0.42 o 
  -6   4   3      375.00      386.83      4.97 o 
  -5   4   3       35.30       37.21      1.44 o 
  -4   4   3       84.65       83.83      3.19 o 
  -3   4   3       90.68       89.91      3.08 o 
  -2   4   3       35.60       42.22      1.31 o 
  -1   4   3       53.13       59.58      1.97 o 
   0   4   3       25.19       28.55      1.47 o 
   1   4   3     1101.64     1180.66     10.05 o 
   2   4   3      633.04      647.92      9.94 o 
   3   4   3      757.06      849.23     15.41 o 
   4   4   3       27.08       27.03      1.55 o 
   5   4   3      168.44      185.38      4.86 o 
   6   4   3        3.43        2.18      0.94 o 
   7   4   3       33.22       29.27      3.05 o 
   8   4   3        5.40        5.74      1.63 o 
   9   4   3        7.40        7.94      3.34 o 
  10   4   3       30.51       22.34      6.50 o 
  11   4   3       24.70       23.11      5.14 o 
 -12   5   3        3.54        2.17      2.02 o 
 -11   5   3       22.97       30.05      3.70 o 
 -10   5   3       35.09       36.21      3.77 o 
  -9   5   3      123.66      122.27      6.41 o 
  -8   5   3       16.00       20.58      2.62 o 
  -7   5   3        3.80        2.72      0.51 o 
  -6   5   3      161.08      156.65      2.98 o 
  -5   5   3       32.32       31.67      2.75 o 
  -4   5   3       92.63       88.71      3.91 o 
  -3   5   3      483.72      540.62      7.29 o 
  -2   5   3      107.02      109.15      3.13 o 
  -1   5   3      517.45      500.12      4.69 o 
   0   5   3      744.23      788.60      7.54 o 
   1   5   3      671.48      678.52      7.75 o 
   2   5   3      310.38      274.68      6.58 o 
   3   5   3     1268.99     1304.05     15.19 o 
   4   5   3       86.73       90.41      2.60 o 
   5   5   3      166.40      178.11      4.68 o 
   6   5   3       60.52       62.44      5.15 o 
   7   5   3      177.44      174.80      6.45 o 
   8   5   3        0.03        0.95      1.10 o 
   9   5   3        3.08        6.79      1.87 o 
  10   5   3       33.90       35.82      5.74 o 
  11   5   3        0.68        3.50      1.78 o 
 -12   6   3        0.90       -1.74      1.92 o 
 -11   6   3        6.85        4.04      2.01 o 
 -10   6   3       13.09        8.40      2.16 o 
  -9   6   3       25.20       22.98      4.13 o 
  -8   6   3       10.50       13.26      2.29 o 
  -7   6   3       52.15       61.98      4.31 o 
  -6   6   3        9.81       11.18      1.14 o 
  -5   6   3       67.49       66.99      2.91 o 
  -4   6   3      151.61      177.71      4.43 o 
  -3   6   3      118.91      132.88      3.76 o 
  -2   6   3      163.03      180.75      5.07 o 
  -1   6   3      179.13      177.56      4.15 o 
   0   6   3       99.42       94.16      3.49 o 
   1   6   3      354.64      324.66      7.38 o 
   2   6   3      792.37      782.76     16.22 o 
   3   6   3       14.25       10.76      1.03 o 
   4   6   3       36.51       32.33      1.72 o 
   5   6   3       27.53       28.38      1.80 o 
   6   6   3       25.06       25.92      2.37 o 
   7   6   3        5.95       10.01      2.79 o 
   8   6   3        0.27        0.69      1.06 o 
   9   6   3       41.47       44.17      5.96 o 
  10   6   3        0.26        2.60      2.31 o 
  11   6   3       16.92       14.28      2.87 o 
 -12   7   3        0.72        3.39      1.65 o 
 -11   7   3       20.60       20.11      3.32 o 
 -10   7   3       31.96       29.30      3.61 o 
  -9   7   3       23.07       29.37      3.95 o 
  -8   7   3       72.35       74.36      5.16 o 
  -7   7   3       29.42       29.10      3.11 o 
  -6   7   3       17.41       21.87      1.54 o 
  -5   7   3       51.34       54.70      3.25 o 
  -4   7   3      223.81      215.85      5.04 o 
  -3   7   3       18.07       31.49      2.55 o 
  -2   7   3      397.86      394.78      9.28 o 
  -1   7   3        3.62        1.93      0.49 o 
   0   7   3       20.51       29.66      1.70 o 
   1   7   3       14.57       14.63      2.59 o 
   2   7   3       12.91        8.14      1.97 o 
   3   7   3       49.11       45.93      3.14 o 
   4   7   3      263.72      266.17      4.81 o 
   5   7   3       13.91       14.37      2.09 o 
   6   7   3       30.61       26.29      2.41 o 
   7   7   3       68.55       71.62      6.55 o 
   8   7   3       32.48       37.36      5.17 o 
   9   7   3        0.00        1.95      2.00 o 
  10   7   3        3.17        2.37      1.65 o 
 -11   8   3        2.09        3.53      2.62 o 
 -10   8   3        5.16        4.86      1.99 o 
  -9   8   3       19.38       20.60      2.92 o 
  -8   8   3       51.41       55.67      5.80 o 
  -7   8   3       19.48       17.96      2.67 o 
  -6   8   3        2.70        1.54      3.15 o 
  -5   8   3        2.92        4.34      0.93 o 
  -4   8   3       15.68       14.81      1.77 o 
  -3   8   3        6.19       10.38      2.72 o 
  -2   8   3      208.92      203.19      7.06 o 
  -1   8   3      141.20      162.78      3.42 o 
   0   8   3        2.35        3.29      0.51 o 
   1   8   3      304.24      249.14     19.27 o 
   2   8   3        5.83        4.68      1.76 o 
   3   8   3        1.25        1.60      0.45 o 
   4   8   3      156.28      146.47      4.90 o 
   5   8   3       15.18       15.92      1.37 o 
   6   8   3       63.25       74.14      3.81 o 
   7   8   3        9.50       11.89      3.17 o 
   8   8   3       70.82       59.51      6.46 o 
   9   8   3       37.50       40.75      5.76 o 
  10   8   3        6.78        3.21      1.63 o 
 -11   9   3        3.64        9.54      2.74 o 
 -10   9   3       42.13       49.05      9.89 o 
  -9   9   3       21.26       20.84      3.29 o 
  -8   9   3        2.10        4.25      2.21 o 
  -7   9   3       57.67       70.44      6.85 o 
  -6   9   3        0.81       -0.77      2.00 o 
  -5   9   3        1.64        3.14      1.92 o 
  -4   9   3       33.73       40.03      5.09 o 
  -3   9   3       66.44       71.33      6.36 o 
  -2   9   3        2.17        3.54      0.60 o 
  -1   9   3      106.37      104.12      2.92 o 
   0   9   3       30.79       28.73      1.70 o 
   1   9   3        5.78        5.55      0.88 o 
   2   9   3       52.34       54.81      4.84 o 
   3   9   3       12.99       15.79      2.70 o 
   4   9   3      274.00      263.26      8.44 o 
   5   9   3       20.97       15.93      1.58 o 
   6   9   3       94.87       89.71      4.46 o 
   7   9   3       45.12       40.31      5.34 o 
   8   9   3        0.44        1.99      2.00 o 
   9   9   3        2.11        2.19      1.45 o 
  10   9   3        0.01       -1.00      2.17 o 
 -11  10   3        1.37        4.65      3.16 o 
 -10  10   3        1.09       -0.88      2.08 o 
  -9  10   3        1.30        8.80      4.17 o 
  -8  10   3        0.27        0.33      2.45 o 
  -7  10   3      127.69      129.64      9.92 o 
  -6  10   3        5.17        5.13      2.14 o 
  -5  10   3        0.58       -2.22      2.54 o 
  -4  10   3      103.80      109.25      8.39 o 
  -3  10   3        5.70        7.72      2.66 o 
  -2  10   3        0.00        0.13      0.43 o 
  -1  10   3      539.02      527.70      9.59 o 
   0  10   3      156.50      155.69      5.99 o 
   1  10   3      158.78      168.64      5.63 o 
   2  10   3        2.54        4.76      2.00 o 
   3  10   3       77.98       72.49      5.77 o 
   4  10   3       12.87       16.36      2.12 o 
   5  10   3        0.66        1.03      0.96 o 
   6  10   3      142.68      129.26      9.06 o 
   7  10   3       20.01       15.94      3.59 o 
   8  10   3       34.37       33.93      3.78 o 
   9  10   3        7.92       10.73      2.37 o 
 -10  11   3       46.23       60.53      7.93 o 
  -9  11   3       40.59       41.53      6.43 o 
  -8  11   3        7.72        3.40      2.26 o 
  -7  11   3       66.09       63.98      7.29 o 
  -6  11   3        5.48        6.45      2.75 o 
  -5  11   3       53.47       59.12      7.56 o 
  -4  11   3       45.75       37.22      5.29 o 
  -3  11   3        0.04       -0.09      1.79 o 
  -2  11   3       20.66       22.32      3.95 o 
  -1  11   3      829.31      836.86     21.79 o 
   0  11   3       14.53       11.21      1.50 o 
   1  11   3       22.66       17.69      3.15 o 
   2  11   3      340.70      320.93     12.53 o 
   3  11   3      185.41      155.96      8.60 o 
   4  11   3       30.21       21.72      2.47 o 
   5  11   3      181.87      164.83      6.40 o 
   6  11   3       49.56       47.75      5.79 o 
   7  11   3       36.11       32.23      4.91 o 
   8  11   3        0.42        2.23      2.99 o 
   9  11   3        5.70        4.07      3.57 o 
 -10  12   3       22.54       31.81      6.29 o 
  -9  12   3        0.03        4.36      2.88 o 
  -8  12   3        1.07       -0.66      2.27 o 
  -7  12   3        1.35        5.06      3.05 o 
  -6  12   3       15.85        9.94      3.12 o 
  -5  12   3        1.85        3.47      2.81 o 
  -4  12   3        1.33        2.15      1.25 o 
  -3  12   3      227.68      262.89     13.49 o 
  -2  12   3       67.57       64.96      6.68 o 
  -1  12   3       60.15       53.96      6.00 o 
   0  12   3       36.37       31.93      4.41 o 
   1  12   3      122.51      122.32      8.29 o 
   2  12   3        5.79        3.39      1.88 o 
   3  12   3       53.94       52.05      5.16 o 
   4  12   3        6.01        6.17      1.54 o 
   5  12   3        4.90        2.05      2.10 o 
   6  12   3        2.88        0.38      1.78 o 
   7  12   3        3.04        3.08      1.55 o 
   8  12   3        2.22       -1.56      1.56 o 
  -9  13   3        3.27        3.95      2.66 o 
  -8  13   3        6.52        4.36      2.88 o 
  -7  13   3        5.81       16.24      4.59 o 
  -6  13   3       66.31       70.93      8.15 o 
  -5  13   3       34.23       35.60      5.71 o 
  -4  13   3      102.26      106.16      5.42 o 
  -3  13   3       32.15       34.03      6.04 o 
  -2  13   3       33.81       39.86      5.42 o 
  -1  13   3       23.64       15.71      3.35 o 
   0  13   3        0.16        1.30      1.81 o 
   1  13   3       50.53       47.00      5.45 o 
   2  13   3       31.77       25.97      4.11 o 
   3  13   3       55.19       43.93      5.05 o 
   4  13   3        5.27        5.65      1.57 o 
   5  13   3        4.09        6.17      1.97 o 
   6  13   3       25.89       33.05      3.73 o 
   7  13   3        0.12        0.55      1.49 o 
   8  13   3        1.22        3.18      2.03 o 
  -8  14   3        5.08        3.46      2.91 o 
  -7  14   3       55.33       47.93      7.26 o 
  -6  14   3       21.59       22.50      5.13 o 
  -5  14   3        2.17       -2.46      2.46 o 
  -4  14   3       11.09       14.07      4.02 o 
  -3  14   3       25.24       24.00      2.92 o 
  -2  14   3        2.65        5.03      1.60 o 
  -1  14   3       54.20       58.06      7.06 o 
   0  14   3      187.76      189.83      7.96 o 
   1  14   3        1.73        1.01      1.14 o 
   2  14   3        0.19        3.67      1.49 o 
   3  14   3       14.06       10.95      2.30 o 
   4  14   3        0.06        2.77      1.85 o 
   5  14   3        1.75       -1.08      3.66 o 
   6  14   3        0.15       -0.92      1.58 o 
   7  14   3        0.59        0.69      1.55 o 
  -7  15   3        9.20       14.79      4.38 o 
  -6  15   3        9.17        7.21      3.24 o 
  -5  15   3        4.78       11.02      3.56 o 
  -4  15   3       16.00       15.05      4.17 o 
  -3  15   3        6.32        7.68      1.77 o 
  -2  15   3       21.59       16.90      2.57 o 
  -1  15   3        1.71        0.77      1.96 o 
   0  15   3        0.94        1.58      1.71 o 
   1  15   3        5.80        6.68      1.89 o 
   2  15   3        5.45        0.29      1.29 o 
   3  15   3        1.56        2.03      2.40 o 
   4  15   3        0.00       -0.28      1.99 o 
   5  15   3        1.92        0.90      1.96 o 
   6  15   3        4.48        5.90      2.03 o 
  -6  16   3        1.84       -2.89      3.12 o 
  -5  16   3        6.19        3.12      3.08 o 
  -4  16   3        1.48       -0.93      2.62 o 
  -3  16   3        5.39        5.26      2.67 o 
  -2  16   3        1.10        0.83      1.29 o 
  -1  16   3        0.25        0.25      1.29 o 
   0  16   3        1.29        6.29      1.91 o 
   1  16   3        3.91        4.90      2.59 o 
   2  16   3        7.85        4.72      1.67 o 
   3  16   3       27.97       28.65      5.26 o 
   4  16   3        4.37        5.19      1.94 o 
   5  16   3        0.12        3.41      2.85 o 
  -5  17   3        3.36       -0.49      1.85 o 
  -4  17   3       11.32        9.16      3.48 o 
  -3  17   3        8.91        4.86      2.63 o 
  -2  17   3        7.27        7.31      2.55 o 
  -1  17   3       14.69       18.79      2.97 o 
   0  17   3        0.96        0.42      1.71 o 
   1  17   3        9.38       10.91      2.45 o 
   2  17   3        0.38        3.32      1.71 o 
   3  17   3        0.01        0.92      1.89 o 
   4  17   3        0.61        0.31      1.40 o 
  -3  18   3        3.96        6.72      3.32 o 
  -2  18   3        3.50        5.68      2.81 o 
  -1  18   3        0.10        1.09      1.35 o 
   0  18   3        3.99        8.71      2.69 o 
   1  18   3        0.00       -1.50      1.57 o 
   2  18   3        0.20        3.29      2.40 o 
 -12   0   4        4.27       -0.33      2.55 o 
 -11   0   4        1.06        0.28      2.70 o 
 -10   0   4        7.33       10.05      3.54 o 
  -9   0   4        1.63       -1.20      1.20 o 
  -8   0   4       29.30       25.13      3.39 o 
  -7   0   4      112.58       93.42      6.07 o 
  -6   0   4      167.70      151.00      7.51 o 
  -5   0   4        4.27        3.76      1.55 o 
  -4   0   4       75.21       79.97      5.37 o 
  -3   0   4       38.76       38.07      3.81 o 
  -2   0   4      350.39      398.83     11.89 o 
  -1   0   4      381.23      399.34     12.00 o 
   0   0   4      933.64     1023.03     12.92 o 
   1   0   4      613.91      592.78     10.21 o 
   2   0   4      194.46      215.45      8.96 o 
   3   0   4        9.33       12.24      1.47 o 
   4   0   4      526.66      531.70     15.90 o 
   5   0   4      901.28      896.28     21.82 o 
   6   0   4       18.18       22.81      4.04 o 
   7   0   4      163.40      154.12     10.21 o 
   8   0   4        2.32       -0.27      1.89 o 
   9   0   4       20.76       28.15      5.46 o 
  10   0   4      438.57      462.37     20.82 o 
  11   0   4        1.87       -1.61      2.78 o 
 -12   1   4       18.50       14.12      2.98 o 
 -11   1   4       19.35       18.94      3.34 o 
 -10   1   4       16.07       13.26      1.79 o 
  -9   1   4        6.31        5.02      1.02 o 
  -8   1   4       92.66       85.60      3.65 o 
  -7   1   4       93.38       92.72      4.27 o 
  -6   1   4        1.06        0.73      0.71 o 
  -5   1   4      119.89      105.58      4.42 o 
  -4   1   4      118.94      108.61      4.41 o 
  -3   1   4       52.81       58.15      3.25 o 
  -2   1   4       47.12       46.55      2.94 o 
  -1   1   4       36.78       33.15      4.28 o 
   0   1   4       38.59       32.23      1.97 o 
   1   1   4      303.77      338.66      6.23 o 
   2   1   4       45.42       47.17      2.51 o 
   3   1   4      391.51      405.94      6.64 o 
   4   1   4       30.02       32.10      2.11 o 
   5   1   4       21.97       21.60      2.70 o 
   6   1   4        9.47        8.81      3.23 o 
   7   1   4        0.11       -1.44      1.44 o 
   8   1   4       25.50       26.52      3.49 o 
   9   1   4      109.99      116.79      7.13 o 
  10   1   4        2.95        4.24      5.90 o 
  11   1   4        5.35        6.81      2.52 o 
 -12   2   4       34.77       23.55      5.46 o 
 -11   2   4       40.59       41.74      4.55 o 
 -10   2   4        2.29        3.59      1.29 o 
  -9   2   4       35.27       35.24      2.47 o 
  -8   2   4        2.31        3.43      0.97 o 
  -7   2   4        8.91        8.36      1.28 o 
  -6   2   4       14.34       12.54      1.42 o 
  -5   2   4       70.39       76.92      5.50 o 
  -4   2   4        4.13        2.87      0.94 o 
  -3   2   4      173.89      173.02      7.00 o 
  -2   2   4      100.37      111.49      4.53 o 
  -1   2   4        4.77        8.09      1.22 o 
   0   2   4       17.80       24.21      2.03 o 
   1   2   4       39.69       43.90      2.30 o 
   2   2   4       66.10       63.11      2.17 o 
   3   2   4      269.51      279.53      5.22 o 
   4   2   4       18.54       16.35      1.65 o 
   5   2   4        3.83        3.19      2.00 o 
   6   2   4        0.64       -0.91      1.33 o 
   7   2   4       32.30       31.86      3.53 o 
   8   2   4      148.92      142.89      7.41 o 
   9   2   4       47.97       59.01      5.16 o 
  10   2   4       47.68       50.84      5.04 o 
  11   2   4       58.62       59.55      8.07 o 
 -12   3   4       39.95       38.90      4.70 o 
 -11   3   4       47.59       47.47      4.89 o 
 -10   3   4       13.11       13.06      2.46 o 
  -9   3   4        0.47        0.34      1.22 o 
  -8   3   4      401.87      376.93      7.42 o 
  -7   3   4      108.19       97.93      3.78 o 
  -6   3   4       31.71       31.08      2.78 o 
  -5   3   4       44.42       47.57      2.51 o 
  -4   3   4      444.56      421.41      7.08 o 
  -3   3   4      152.96      160.63      6.78 o 
  -2   3   4      193.82      207.01      5.02 o 
  -1   3   4     1377.86     1462.82     27.32 o 
   0   3   4      205.61      213.86      5.69 o 
   1   3   4      422.72      484.93     11.65 o 
   2   3   4      389.32      395.05      5.76 o 
   3   3   4       99.57      102.39      2.70 o 
   4   3   4      104.23      114.20      5.35 o 
   5   3   4        5.96        7.41      1.73 o 
   6   3   4       11.36       14.82      2.40 o 
   7   3   4        1.00        1.50      2.47 o 
   8   3   4       28.82       24.29      5.04 o 
   9   3   4       17.48       14.33      2.85 o 
  10   3   4        5.29        3.15      2.05 o 
 -12   4   4       82.47       85.43      6.78 o 
 -11   4   4       74.60       68.84      5.24 o 
 -10   4   4        0.17        2.29      2.96 o 
  -9   4   4        0.01       -1.14      2.23 o 
  -8   4   4       35.94       38.90      2.39 o 
  -7   4   4      149.92      145.36      4.53 o 
  -6   4   4        3.02        1.84      0.79 o 
  -5   4   4        6.59        7.33      1.53 o 
  -4   4   4      341.69      358.54     14.89 o 
  -3   4   4        9.16        5.82      0.83 o 
  -2   4   4      698.33      703.66      7.05 o 
  -1   4   4      292.21      340.84      4.74 o 
   0   4   4      102.60      120.28      7.36 o 
   1   4   4       74.90       94.16      4.04 o 
   2   4   4      766.54      758.18     10.01 o 
   3   4   4       40.23       54.54      2.87 o 
   4   4   4       17.48       17.58      1.78 o 
   5   4   4       11.71       14.58      2.59 o 
   6   4   4      101.74       98.93      5.66 o 
   7   4   4       53.43       53.66      4.41 o 
   8   4   4       40.83       38.71      4.05 o 
   9   4   4       72.10      100.83      9.40 o 
  10   4   4       16.07       11.79      4.00 o 
 -12   5   4        5.22        3.55      2.18 o 
 -11   5   4       10.57        8.73      2.11 o 
 -10   5   4       42.34       41.85      5.65 o 
  -9   5   4        2.24        1.31      2.11 o 
  -8   5   4       20.91       23.94      2.92 o 
  -7   5   4      174.06      187.61      7.37 o 
  -6   5   4        7.18        5.77      0.64 o 
  -5   5   4       19.64       14.49      2.04 o 
  -4   5   4       56.45       61.45      4.26 o 
  -3   5   4        0.81        1.57      0.36 o 
  -2   5   4       98.78      101.84      2.72 o 
  -1   5   4      326.08      368.77      4.85 o 
   0   5   4        0.04        1.19      0.59 o 
   1   5   4      291.86      325.02      8.24 o 
   2   5   4      130.34      116.96      4.83 o 
   3   5   4        1.80        1.06      0.76 o 
   4   5   4      152.52      151.26      5.22 o 
   5   5   4       35.99       37.81      3.37 o 
   6   5   4        0.76        2.58      1.44 o 
   7   5   4        2.93        5.51      1.88 o 
   8   5   4       51.32       53.59      6.62 o 
   9   5   4       61.79       83.27      8.31 o 
  10   5   4       10.43       13.40      4.20 o 
 -12   6   4        2.42        5.05      3.42 o 
 -11   6   4        0.02        0.38      2.86 o 
 -10   6   4        7.88        9.36      2.11 o 
  -9   6   4       28.95       26.95      4.61 o 
  -8   6   4       16.45       13.88      2.38 o 
  -7   6   4      124.14      117.65      7.01 o 
  -6   6   4       26.20       25.67      2.80 o 
  -5   6   4       52.38       55.09      4.33 o 
  -4   6   4       92.86      108.44      7.00 o 
  -3   6   4      131.29      140.33      7.25 o 
  -2   6   4        3.48        4.78      0.97 o 
  -1   6   4       28.08       36.12      2.24 o 
   0   6   4       77.52       76.55      2.76 o 
   1   6   4      398.62      416.04     14.53 o 
   2   6   4      116.46      109.62      4.74 o 
   3   6   4        0.02        1.01      0.84 o 
   4   6   4      106.82      114.95      4.38 o 
   5   6   4      107.26      114.30      5.89 o 
   6   6   4       64.88       56.88      6.22 o 
   7   6   4       68.69       66.25      6.90 o 
   8   6   4       17.34       16.81      3.93 o 
   9   6   4        0.43        3.51      2.39 o 
  10   6   4        8.61       11.82      3.62 o 
 -11   7   4        4.77        7.99      2.27 o 
 -10   7   4        0.43        3.44      1.62 o 
  -9   7   4        3.80        2.39      3.30 o 
  -8   7   4        8.44       12.76      2.49 o 
  -7   7   4        9.40       10.52      2.14 o 
  -6   7   4       14.45       17.64      2.53 o 
  -5   7   4        0.04        1.38      1.32 o 
  -4   7   4       50.98       59.07      3.73 o 
  -3   7   4       42.51       48.53      3.14 o 
  -2   7   4       26.64       32.11      4.24 o 
  -1   7   4      197.12      191.87      5.06 o 
   0   7   4       88.31       92.46      3.93 o 
   1   7   4        2.12        6.89      2.11 o 
   2   7   4        0.04        1.62      1.66 o 
   3   7   4      142.13      149.55      8.54 o 
   4   7   4      163.21      138.68      5.94 o 
   5   7   4       17.61       16.06      2.24 o 
   6   7   4      153.67      129.43      9.39 o 
   7   7   4        0.00       -0.97      1.52 o 
   8   7   4       34.18       37.48      5.67 o 
   9   7   4       37.40       58.47      7.21 o 
  10   7   4        0.68        5.88      3.04 o 
 -11   8   4        0.67        0.37      1.67 o 
 -10   8   4        0.12        1.46      1.41 o 
  -9   8   4        3.50        6.59      1.93 o 
  -8   8   4        2.62        3.78      1.85 o 
  -7   8   4       14.76       14.98      2.53 o 
  -6   8   4        0.73        1.07      1.49 o 
  -5   8   4        2.91        7.65      1.78 o 
  -4   8   4        1.50        4.02      2.81 o 
  -3   8   4       12.60       13.41      3.28 o 
  -2   8   4        5.87       11.19      2.78 o 
  -1   8   4        1.88        1.00      1.48 o 
   0   8   4       16.85       13.37      1.60 o 
   1   8   4      248.11      246.80     11.02 o 
   2   8   4      118.62      125.05      7.81 o 
   3   8   4      216.28      220.31      7.49 o 
   4   8   4       75.94       80.72      4.70 o 
   5   8   4        7.05        4.63      2.25 o 
   6   8   4       10.85        4.58      2.46 o 
   7   8   4        0.01        0.74      2.13 o 
   8   8   4       14.31       10.54      3.44 o 
   9   8   4        1.20        3.38      2.42 o 
 -11   9   4        0.01        2.09      1.76 o 
 -10   9   4        2.04        2.08      1.64 o 
  -9   9   4        4.60        7.88      2.16 o 
  -8   9   4        0.91       -1.01      1.30 o 
  -7   9   4       11.13       12.78      3.85 o 
  -6   9   4        0.00       -1.16      1.16 o 
  -5   9   4       46.63       53.92      6.18 o 
  -4   9   4      475.92      521.50     18.07 o 
  -3   9   4        0.41        2.68      2.02 o 
  -2   9   4      171.31      188.44     10.41 o 
  -1   9   4      154.87      153.72      4.70 o 
   0   9   4      228.99      236.72     11.31 o 
   1   9   4       13.23        6.99      2.10 o 
   2   9   4      303.61      298.54     12.27 o 
   3   9   4      316.00      303.73     12.22 o 
   4   9   4        0.53       -1.21      1.21 o 
   5   9   4      106.77      103.92      7.41 o 
   6   9   4      204.62      180.52     11.41 o 
   7   9   4        7.11        3.50      2.41 o 
   8   9   4        4.78        1.88      2.01 o 
   9   9   4       37.11       33.42      5.52 o 
 -10  10   4       14.90       14.51      5.39 o 
  -9  10   4        0.53       -0.07      1.49 o 
  -8  10   4        8.64       10.57      3.31 o 
  -7  10   4        1.48        2.92      2.64 o 
  -6  10   4        6.49        7.81      3.04 o 
  -5  10   4        0.08       -0.29      1.76 o 
  -4  10   4      104.02      102.75      8.45 o 
  -3  10   4      214.22      213.70     11.78 o 
  -2  10   4        5.92       11.20      3.27 o 
  -1  10   4        5.50        4.95      2.10 o 
   0  10   4      520.40      510.22     17.19 o 
   1  10   4       97.37       88.93      7.11 o 
   2  10   4       55.35       48.03      5.20 o 
   3  10   4      295.84      300.11     12.48 o 
   4  10   4       40.96       48.48      3.81 o 
   5  10   4        7.02        8.88      1.80 o 
   6  10   4        0.00        0.19      1.85 o 
   7  10   4        4.01        8.01      3.12 o 
   8  10   4       27.15       25.84      4.88 o 
   9  10   4       22.02       25.05      5.06 o 
 -10  11   4       10.13       10.55      3.71 o 
  -9  11   4        4.18        7.31      3.30 o 
  -8  11   4        3.69        0.89      1.93 o 
  -7  11   4        9.43       11.40      3.56 o 
  -6  11   4       90.77       95.12      8.89 o 
  -5  11   4       10.73        9.86      3.38 o 
  -4  11   4       59.40       60.04      6.72 o 
  -3  11   4       27.53       23.13      4.26 o 
  -2  11   4       48.60       59.72      6.60 o 
  -1  11   4       73.67       68.62      6.70 o 
   0  11   4       73.17       70.72      6.65 o 
   1  11   4       54.84       47.99      5.41 o 
   2  11   4       14.00       22.71      3.91 o 
   3  11   4       17.81       12.48      2.85 o 
   4  11   4      112.46       83.81      5.05 o 
   5  11   4       35.89       38.91      3.57 o 
   6  11   4        1.73        3.70      2.57 o 
   7  11   4        0.00       -1.06      1.97 o 
   8  11   4       12.60       11.22      3.39 o 
  -9  12   4        2.16        1.75      2.64 o 
  -8  12   4        0.32       -1.31      2.05 o 
  -7  12   4        0.52        1.37      2.02 o 
  -6  12   4      107.94      103.38      9.72 o 
  -5  12   4       54.75       70.22      7.71 o 
  -4  12   4       17.64       23.21      4.61 o 
  -3  12   4      137.50      136.27     10.09 o 
  -2  12   4       22.62       20.17      4.02 o 
  -1  12   4        3.89        0.44      1.85 o 
   0  12   4      617.87      582.33     19.47 o 
   1  12   4        0.13        0.95      2.21 o 
   2  12   4       14.23       11.58      2.90 o 
   3  12   4       83.47       81.31      7.03 o 
   4  12   4       11.88        3.62      1.87 o 
   5  12   4        1.36        6.78      3.37 o 
   6  12   4        0.01       -2.58      2.58 o 
   7  12   4        5.04        1.44      2.15 o 
   8  12   4        0.02        3.98      2.73 o 
  -8  13   4       10.71        3.03      2.77 o 
  -7  13   4        1.85        2.61      2.74 o 
  -6  13   4        2.54        3.00      2.95 o 
  -5  13   4       68.95       81.21      8.59 o 
  -4  13   4        5.53        6.37      2.99 o 
  -3  13   4        6.40        3.61      2.66 o 
  -2  13   4       89.69       95.36      8.67 o 
  -1  13   4        0.82       -0.67      2.00 o 
   0  13   4        0.63        1.75      2.13 o 
   1  13   4        5.93       10.75      2.81 o 
   2  13   4        4.23        3.45      2.05 o 
   3  13   4        0.62        0.80      1.42 o 
   4  13   4        1.73        1.68      1.49 o 
   5  13   4        4.31       10.34      3.52 o 
   6  13   4        5.27        6.29      2.64 o 
   7  13   4        2.11        1.05      2.36 o 
  -8  14   4        0.12        1.91      2.53 o 
  -7  14   4        7.53        7.64      3.22 o 
  -6  14   4        1.92        6.04      3.25 o 
  -5  14   4       32.95       31.63      5.91 o 
  -4  14   4        3.63        5.88      3.34 o 
  -3  14   4       24.03       27.03      5.18 o 
  -2  14   4        0.13        3.38      2.62 o 
  -1  14   4        0.18        1.60      2.20 o 
   0  14   4        0.01        0.92      1.74 o 
   1  14   4        0.19       -0.20      1.74 o 
   2  14   4        0.05       -1.83      2.18 o 
   3  14   4        1.53        2.38      1.84 o 
   4  14   4        0.25       -2.05      2.05 o 
   5  14   4        9.94       16.41      4.18 o 
   6  14   4        1.55        2.87      1.96 o 
  -7  15   4        0.10       -1.64      3.09 o 
  -6  15   4        0.06        4.60      3.51 o 
  -5  15   4        0.57        0.50      2.57 o 
  -4  15   4        5.23        5.91      2.83 o 
  -3  15   4       19.23       23.36      3.07 o 
  -2  15   4        7.65       14.75      4.05 o 
  -1  15   4        7.17        1.48      1.71 o 
   0  15   4        1.49        4.83      2.73 o 
   1  15   4       36.86       33.26      5.25 o 
   2  15   4        0.13        3.94      2.59 o 
   3  15   4        0.69        0.39      1.55 o 
   4  15   4       14.45       12.00      3.58 o 
   5  15   4        0.82        4.88      2.22 o 
  -6  16   4        0.26        0.65      2.17 o 
  -5  16   4        1.51        2.83      2.55 o 
  -4  16   4       28.79       35.25      6.30 o 
  -3  16   4       11.75       15.31      4.20 o 
  -2  16   4        1.73        3.08      2.30 o 
  -1  16   4        0.01       -0.30      1.99 o 
   0  16   4        0.25        0.12      1.45 o 
   1  16   4        0.42        1.21      2.26 o 
   2  16   4        1.94        3.82      1.88 o 
   3  16   4       10.52       14.93      4.29 o 
   4  16   4        0.03        2.80      2.60 o 
  -4  17   4        1.46       -0.11      2.46 o 
  -3  17   4        0.65        6.81      2.93 o 
  -2  17   4        0.07       -0.14      1.25 o 
  -1  17   4        0.46        0.19      1.59 o 
   0  17   4        0.86        3.28      1.53 o 
   1  17   4       12.25       15.38      2.91 o 
   2  17   4       12.27       19.14      6.24 o 
 -12   1   5        5.34        6.96      2.32 o 
 -11   1   5        8.36       10.22      2.64 o 
 -10   1   5        0.19       -1.03      1.03 o 
  -9   1   5       22.00       23.01      2.36 o 
  -8   1   5       36.05       38.14      3.07 o 
  -7   1   5      233.58      232.45      7.41 o 
  -6   1   5      313.37      303.84      8.39 o 
  -5   1   5        0.36        0.40      0.95 o 
  -4   1   5       39.84       48.88      3.40 o 
  -3   1   5        3.29        4.14      1.39 o 
  -2   1   5      501.67      491.10     10.63 o 
  -1   1   5     1028.43     1074.79     12.01 o 
   0   1   5       93.26       96.98      3.21 o 
   1   1   5      108.63       91.20      3.86 o 
   2   1   5       10.41        6.89      1.49 o 
   3   1   5       57.24       50.01      2.59 o 
   4   1   5       15.32       16.78      2.32 o 
   5   1   5      313.92      314.16      9.84 o 
   6   1   5        7.85       11.02      2.17 o 
   7   1   5      254.13      255.53      9.83 o 
   8   1   5      271.23      277.41     10.85 o 
   9   1   5        0.94        1.28      3.69 o 
  10   1   5        1.89        2.31      1.87 o 
 -12   2   5        0.87        1.96      3.83 o 
 -11   2   5       49.94       50.26      5.06 o 
 -10   2   5        0.29       -0.46      1.16 o 
  -9   2   5        1.63        0.59      0.86 o 
  -8   2   5       43.14       43.16      2.87 o 
  -7   2   5      209.76      212.18      8.75 o 
  -6   2   5       95.40       90.80      4.63 o 
  -5   2   5        2.25        2.41      1.17 o 
  -4   2   5      344.51      351.60      8.98 o 
  -3   2   5        1.02        0.45      0.92 o 
  -2   2   5      439.42      450.59      8.79 o 
  -1   2   5      662.20      698.25     11.36 o 
   0   2   5        0.61       -0.80      0.85 o 
   1   2   5      131.96      130.93      4.39 o 
   2   2   5       57.10       53.27      2.14 o 
   3   2   5      240.40      231.75      8.00 o 
   4   2   5       32.06       29.85      2.07 o 
   5   2   5       45.31       52.96      4.23 o 
   6   2   5       15.45       23.36      3.00 o 
   7   2   5        1.12        2.46      1.96 o 
   8   2   5        2.00        5.40      3.67 o 
   9   2   5        0.22        3.59      2.07 o 
  10   2   5        3.66        4.28      4.02 o 
 -12   3   5        1.20        2.90      1.87 o 
 -11   3   5        1.99        0.28      2.17 o 
 -10   3   5       27.91       31.87      3.52 o 
  -9   3   5        9.36        8.15      1.97 o 
  -8   3   5       10.25        8.45      1.56 o 
  -7   3   5        2.89        1.19      0.84 o 
  -6   3   5        0.79        0.14      0.86 o 
  -5   3   5       49.20       50.63      3.50 o 
  -4   3   5        4.06        9.17      3.11 o 
  -3   3   5       70.77       69.67      2.89 o 
  -2   3   5       22.05       22.18      2.02 o 
  -1   3   5       30.74       29.46      2.38 o 
   0   3   5       52.39       54.21      3.32 o 
   1   3   5       86.35       86.34      5.12 o 
   2   3   5       29.40       33.78      1.90 o 
   3   3   5      146.07      140.37      3.39 o 
   4   3   5       14.74       11.81      2.06 o 
   5   3   5      116.02      118.98      6.15 o 
   6   3   5      679.12      662.04     15.16 o 
   7   3   5        4.11        8.52      2.24 o 
   8   3   5       36.25       35.19      4.90 o 
   9   3   5       52.82       58.19      9.18 o 
  10   3   5        8.22       16.70      4.75 o 
 -12   4   5       16.38       13.24      4.39 o 
 -11   4   5        6.68        4.07      3.51 o 
 -10   4   5        5.00        5.47      1.60 o 
  -9   4   5       53.18       43.39      4.05 o 
  -8   4   5       43.52       39.62      2.80 o 
  -7   4   5        2.11        0.59      1.20 o 
  -6   4   5       15.90       17.85      7.05 o 
  -5   4   5       57.89       56.72      3.80 o 
  -4   4   5      386.40      413.47      7.28 o 
  -3   4   5        4.40        5.14      0.83 o 
  -2   4   5      157.72      169.85      5.13 o 
  -1   4   5       89.38       99.25      4.18 o 
   0   4   5       63.30       65.94      3.59 o 
   1   4   5      171.66      159.21      5.82 o 
   2   4   5      181.06      187.72      7.59 o 
   3   4   5        5.61        6.34      1.17 o 
   4   4   5       57.24       63.81      4.40 o 
   5   4   5        1.52       -0.11      1.92 o 
   6   4   5        4.88        6.36      1.90 o 
   7   4   5        8.09       11.23      2.44 o 
   8   4   5        1.09       -0.05      1.29 o 
   9   4   5        1.91        3.38      2.03 o 
  10   4   5       36.83       39.37      6.52 o 
 -11   5   5        1.61        2.91      1.81 o 
 -10   5   5       35.23       30.80      5.99 o 
  -9   5   5        6.51        6.64      1.95 o 
  -8   5   5        0.10        1.03      1.29 o 
  -7   5   5        5.25        4.85      3.42 o 
  -6   5   5      134.93      125.70      6.01 o 
  -5   5   5       60.64       57.08      2.64 o 
  -4   5   5        0.27        0.42      0.35 o 
  -3   5   5      170.99      162.23      5.13 o 
  -2   5   5      137.82      155.63      4.51 o 
  -1   5   5       17.64       19.15      1.23 o 
   0   5   5        0.33       -0.11      0.73 o 
   1   5   5        1.35        2.14      0.92 o 
   2   5   5       31.67       28.76      2.29 o 
   3   5   5      240.75      235.68      9.00 o 
   4   5   5      165.75      161.29      5.58 o 
   5   5   5        0.03       -1.27      1.33 o 
   6   5   5      115.20      112.85      6.44 o 
   7   5   5        2.99        1.58      2.66 o 
   8   5   5        0.48        1.34      1.43 o 
   9   5   5       18.87       22.73      5.23 o 
 -11   6   5        0.25       -0.34      1.51 o 
 -10   6   5        1.52        4.10      2.19 o 
  -9   6   5        9.81       13.17      2.57 o 
  -8   6   5        4.82        1.46      1.96 o 
  -7   6   5        0.70        0.13      1.30 o 
  -6   6   5       22.82       26.88      2.91 o 
  -5   6   5        8.53        4.67      1.46 o 
  -4   6   5       32.09       34.45      2.87 o 
  -3   6   5       23.45       25.27      1.95 o 
  -2   6   5       13.87       17.29      1.24 o 
  -1   6   5      150.18      149.76      3.23 o 
   0   6   5      114.98      115.48      4.80 o 
   1   6   5       21.94       19.75      2.26 o 
   2   6   5       46.36       50.17      3.54 o 
   3   6   5       14.09        8.33      1.81 o 
   4   6   5        1.08       -1.16      1.16 o 
   5   6   5      100.14      114.84      6.23 o 
   6   6   5       64.14       66.75      8.19 o 
   7   6   5        2.16        3.37      1.86 o 
   8   6   5        2.39        2.35      2.22 o 
   9   6   5        1.19        2.03      2.30 o 
 -11   7   5        2.29       -1.55      1.55 o 
 -10   7   5        6.96        4.92      4.04 o 
  -9   7   5       15.38       15.39      2.78 o 
  -8   7   5       33.49       36.14      3.80 o 
  -7   7   5       15.19       18.47      2.73 o 
  -6   7   5       33.56       32.30      3.84 o 
  -5   7   5        0.00       -0.49      1.04 o 
  -4   7   5       11.99       11.37      4.04 o 
  -3   7   5        0.53        1.20      0.80 o 
  -2   7   5       73.57       79.04      2.53 o 
  -1   7   5       18.61       16.95      1.82 o 
   0   7   5       47.92       44.48      3.04 o 
   1   7   5       49.89       61.77      6.48 o 
   2   7   5       78.75       79.75      4.51 o 
   3   7   5      346.68      334.59      7.92 o 
   4   7   5       17.98       18.12      2.05 o 
   5   7   5        0.00        2.89      1.37 o 
   6   7   5        8.58        3.29      1.91 o 
   7   7   5        4.93        1.80      2.43 o 
   8   7   5        3.88        4.64      2.64 o 
   9   7   5        4.74        7.63      3.42 o 
 -11   8   5        2.43        2.15      1.64 o 
 -10   8   5        2.80        2.77      1.69 o 
  -9   8   5        9.23        7.01      4.48 o 
  -8   8   5        5.67        4.50      3.90 o 
  -7   8   5       51.33       63.67      4.85 o 
  -6   8   5       28.08       24.65      2.94 o 
  -5   8   5      102.04      101.76      8.91 o 
  -4   8   5        5.14        7.89      3.44 o 
  -3   8   5       20.59       20.95      3.94 o 
  -2   8   5      119.20      117.88      8.69 o 
  -1   8   5       83.23       90.75      7.48 o 
   0   8   5      145.83      149.72      9.47 o 
   1   8   5       78.47       82.20      7.02 o 
   2   8   5      959.96      910.31     22.76 o 
   3   8   5       31.43       32.46      3.31 o 
   4   8   5       56.52       58.78      4.44 o 
   5   8   5      244.26      229.71      8.59 o 
   6   8   5       12.49        9.01      3.21 o 
   7   8   5        8.78        2.09      2.21 o 
   8   8   5       69.58       64.72      7.95 o 
 -10   9   5        9.31        9.73      2.52 o 
  -9   9   5       17.07       20.73      3.30 o 
  -8   9   5        4.06        7.42      2.20 o 
  -7   9   5        8.63       10.62      2.39 o 
  -6   9   5       72.81       72.86      6.12 o 
  -5   9   5        0.78        1.57      1.17 o 
  -4   9   5        0.41        0.92      1.57 o 
  -3   9   5       80.88       83.47      7.68 o 
  -2   9   5       50.23       59.36      6.63 o 
  -1   9   5        5.74        3.10      2.16 o 
   0   9   5      291.50      307.52     13.96 o 
   1   9   5       39.38       42.23      5.34 o 
   2   9   5        0.37        3.68      2.34 o 
   3   9   5        3.08        5.69      1.79 o 
   4   9   5        0.15        1.18      1.49 o 
   5   9   5       75.25       68.38      9.90 o 
   6   9   5       10.18        7.85      2.73 o 
   7   9   5        9.05        3.91      2.93 o 
   8   9   5        0.00        1.29      2.40 o 
 -10  10   5       16.58       15.74      3.08 o 
  -9  10   5       13.05       12.57      2.77 o 
  -8  10   5        0.01       -0.16      1.44 o 
  -7  10   5       76.63       83.90      5.78 o 
  -6  10   5       69.06       68.09      7.72 o 
  -5  10   5       43.67       37.25      5.56 o 
  -4  10   5       19.19       24.24      4.53 o 
  -3  10   5        1.87        1.93      2.05 o 
  -2  10   5        0.98        0.23      1.96 o 
  -1  10   5       88.94       90.45      7.88 o 
   0  10   5       41.65       42.22      5.40 o 
   1  10   5       91.31       75.32      6.98 o 
   2  10   5      104.83      107.09      8.31 o 
   3  10   5       78.27       74.67      5.06 o 
   4  10   5       15.04       15.75      2.85 o 
   5  10   5        0.14       -0.35      1.25 o 
   6  10   5       20.18       11.44      3.31 o 
   7  10   5        1.57        9.80      3.83 o 
   8  10   5       20.21       23.92      5.04 o 
  -9  11   5        7.98       11.93      3.87 o 
  -8  11   5       21.10       28.91      5.67 o 
  -7  11   5       16.44       15.59      4.48 o 
  -6  11   5       58.46       66.43      7.72 o 
  -5  11   5      123.86      122.85     10.27 o 
  -4  11   5        0.01        3.45      2.52 o 
  -3  11   5      426.82      445.70     18.53 o 
  -2  11   5      158.10      183.74     11.75 o 
  -1  11   5       43.17       38.59      5.50 o 
   0  11   5      116.34      117.62      9.07 o 
   1  11   5       40.77       53.16      6.12 o 
   2  11   5        0.10       -0.25      1.53 o 
   3  11   5       47.64       44.67      5.42 o 
   4  11   5       31.40       30.61      3.57 o 
   5  11   5        7.06        1.11      2.30 o 
   6  11   5        3.32        2.58      2.32 o 
   7  11   5        1.87        2.18      2.65 o 
  -8  12   5        5.29        7.47      3.67 o 
  -7  12   5        1.60        0.35      2.34 o 
  -6  12   5        0.00        0.06      2.64 o 
  -5  12   5        1.13        5.53      3.31 o 
  -4  12   5       11.85       10.40      3.69 o 
  -3  12   5       17.53       20.06      4.38 o 
  -2  12   5        0.63        2.41      2.21 o 
  -1  12   5        2.75        3.79      2.42 o 
   0  12   5      111.61      129.26      9.82 o 
   1  12   5        8.85        5.63      2.21 o 
   2  12   5       29.21       24.01      4.07 o 
   3  12   5        2.28        1.71      1.80 o 
   4  12   5       21.00       20.66      2.93 o 
   5  12   5        3.86       -2.11      2.67 o 
   6  12   5        1.16        4.42      3.09 o 
  -8  13   5        7.70        7.54      3.19 o 
  -7  13   5       13.72       13.59      4.40 o 
  -6  13   5        0.01        0.79      2.54 o 
  -5  13   5        5.22        4.99      3.08 o 
  -4  13   5        9.86       14.75      4.34 o 
  -3  13   5       53.13       48.50      6.61 o 
  -2  13   5        2.35        0.67      1.82 o 
  -1  13   5        7.90        3.36      2.13 o 
   0  13   5       11.97       11.19      3.27 o 
   1  13   5        0.56        1.10      1.76 o 
   2  13   5        0.14       -1.40      2.05 o 
   3  13   5        7.09        5.81      2.73 o 
   4  13   5       22.74       20.01      4.72 o 
   5  13   5        0.08       -0.82      2.55 o 
   6  13   5        0.40       -0.68      2.19 o 
  -7  14   5        7.59        4.42      3.04 o 
  -6  14   5        0.20       -0.30      1.87 o 
  -5  14   5        0.40       -0.65      2.13 o 
  -4  14   5        2.49        0.84      2.46 o 
  -3  14   5       21.99       21.30      5.04 o 
  -2  14   5        4.04        4.28      2.94 o 
  -1  14   5        0.00       -1.16      2.17 o 
   0  14   5        0.02       -0.93      1.66 o 
   1  14   5        4.42        2.11      1.79 o 
   2  14   5        5.88        3.34      1.80 o 
   3  14   5        5.99        5.49      2.28 o 
   4  14   5        6.91        8.86      3.78 o 
   5  14   5        5.47        6.20      3.23 o 
  -6  15   5        0.01       -2.66      2.72 o 
  -5  15   5       43.40       48.45      7.33 o 
  -4  15   5       14.73       21.79      5.13 o 
  -3  15   5        0.68        1.56      2.62 o 
  -2  15   5        2.77       10.29      3.97 o 
  -1  15   5        2.57        2.27      2.15 o 
   0  15   5        0.59        2.02      2.15 o 
   1  15   5        0.44        1.92      2.30 o 
   2  15   5        0.01       -1.67      2.25 o 
   4  15   5        1.69        4.92      2.81 o 
  -4  16   5        3.85        1.88      2.84 o 
  -3  16   5        0.70       -1.71      2.52 o 
  -2  16   5        5.65        1.35      2.34 o 
  -1  16   5        4.41        5.78      3.31 o 
   0  16   5       13.59       13.56      3.99 o 
   1  16   5        5.64       11.62      3.76 o 
   2  16   5        6.40        4.81      2.65 o 
 -11   0   6        3.85        0.40      2.07 o 
 -10   0   6       30.31       30.73      5.32 o 
  -9   0   6        3.79        7.17      2.49 o 
  -8   0   6      165.25      164.06      9.87 o 
  -7   0   6       11.90        8.33      2.62 o 
  -6   0   6      116.75      119.85      8.33 o 
  -5   0   6       39.85       35.29      4.68 o 
  -4   0   6      403.94      397.61     14.84 o 
  -3   0   6      393.18      382.39     14.59 o 
  -2   0   6        9.46       11.42      2.91 o 
  -1   0   6      440.97      477.86     14.17 o 
   0   0   6        0.18        1.92      1.81 o 
   1   0   6       61.84       59.62      5.61 o 
   2   0   6      216.82      225.20     10.97 o 
   3   0   6        3.31        6.88      2.28 o 
   4   0   6      835.78      824.88     22.96 o 
   5   0   6      387.22      369.17     16.12 o 
   6   0   6       24.81       27.47      4.79 o 
   7   0   6       32.49       22.36      4.82 o 
   8   0   6        8.68        6.89      2.81 o 
   9   0   6       11.19       11.99      4.05 o 
 -11   1   6       10.33        9.90      2.67 o 
 -10   1   6        0.52       -0.34      1.22 o 
  -9   1   6        1.64        1.79      1.06 o 
  -8   1   6       26.36       18.28      2.47 o 
  -7   1   6       12.44       10.57      1.93 o 
  -6   1   6      142.60      135.22      6.23 o 
  -5   1   6      369.63      367.13     10.15 o 
  -4   1   6        1.01        3.07      1.38 o 
  -3   1   6        3.69        2.78      1.85 o 
  -2   1   6        8.43        8.02      1.80 o 
  -1   1   6      175.40      172.51      6.20 o 
   0   1   6       19.42       14.51      2.00 o 
   1   1   6      139.21      140.46      4.99 o 
   2   1   6       58.64       61.25      4.17 o 
   3   1   6       71.93       70.37      9.62 o 
   4   1   6       42.70       45.47      7.55 o 
   5   1   6        5.20        6.39      2.19 o 
   6   1   6        7.18        7.83      2.17 o 
   7   1   6       16.88       15.36      2.85 o 
   8   1   6        2.69        2.95      2.16 o 
   9   1   6        0.01        0.64      2.04 o 
 -11   2   6        0.41       -1.41      1.41 o 
 -10   2   6        8.46       11.47      3.09 o 
  -9   2   6        2.71        3.01      1.35 o 
  -8   2   6        0.33        0.78      1.03 o 
  -7   2   6       12.82       13.29      3.32 o 
  -6   2   6       15.17       15.08      2.33 o 
  -5   2   6       12.93       12.99      2.35 o 
  -4   2   6      186.22      185.96      7.25 o 
  -3   2   6       36.82       33.01     10.03 o 
  -2   2   6       13.75       16.99      2.28 o 
  -1   2   6       74.73       78.61      4.32 o 
   0   2   6       53.42       50.24      2.94 o 
   1   2   6       80.37       82.12      3.89 o 
   2   2   6      166.80      163.06      5.57 o 
   3   2   6      264.21      256.79      8.70 o 
   4   2   6        3.80        4.91      1.81 o 
   5   2   6      226.10      237.71      9.23 o 
   6   2   6       12.06        7.54      2.31 o 
   7   2   6        1.65        0.84      1.93 o 
   8   2   6        2.44        4.98      2.24 o 
   9   2   6        4.82        4.06      2.05 o 
 -11   3   6        8.30        9.27      3.60 o 
 -10   3   6        9.70        9.96      2.20 o 
  -9   3   6        6.59        5.86      1.94 o 
  -8   3   6       11.48       10.93      1.64 o 
  -7   3   6       18.23       14.84      1.81 o 
  -6   3   6      153.35      153.96      5.44 o 
  -5   3   6      249.47      256.61      8.71 o 
  -4   3   6       35.64       40.64      3.48 o 
  -3   3   6        1.31        1.47      0.96 o 
  -2   3   6       90.90       89.34      4.40 o 
  -1   3   6       31.85       31.58      2.74 o 
   0   3   6        0.06        0.64      2.51 o 
   1   3   6      228.35      229.16      6.76 o 
   2   3   6       39.18       40.19      3.45 o 
   3   3   6       94.36      107.25      5.74 o 
   4   3   6        1.87        0.22      1.60 o 
   5   3   6       44.30       45.71      4.13 o 
   6   3   6        1.35       -1.39      2.24 o 
   7   3   6        0.54       -0.19      1.62 o 
   8   3   6        7.84        3.31      1.79 o 
   9   3   6        0.24       -0.28      3.04 o 
 -11   4   6        2.61        3.21      2.06 o 
 -10   4   6        4.18        5.31      1.77 o 
  -9   4   6        2.74        4.59      1.84 o 
  -8   4   6       77.74       81.36      5.52 o 
  -7   4   6        0.45       -1.14      1.31 o 
  -6   4   6        5.26        2.58      1.70 o 
  -5   4   6       34.30       34.44      3.94 o 
  -4   4   6       12.00       11.98      1.30 o 
  -3   4   6        1.33        0.42      0.89 o 
  -2   4   6       40.45       36.62      3.13 o 
  -1   4   6       53.06       54.80      4.67 o 
   0   4   6       17.23       11.44      1.90 o 
   1   4   6      140.87      135.77      4.97 o 
   2   4   6      228.56      231.42      6.72 o 
   3   4   6      402.95      389.87      8.92 o 
   4   4   6      141.84      145.53      7.01 o 
   5   4   6       29.04       27.85      3.63 o 
   6   4   6        0.44       -1.22      1.58 o 
   7   4   6       11.57       12.28      2.73 o 
   8   4   6        5.12        8.44      2.44 o 
 -11   5   6        1.20        6.55      2.25 o 
 -10   5   6        9.86        7.10      2.21 o 
  -9   5   6        1.19       -0.21      2.63 o 
  -8   5   6       31.40       29.65      3.42 o 
  -7   5   6        8.45       10.10      2.16 o 
  -6   5   6        2.18        1.32      2.99 o 
  -5   5   6       34.10       31.71      3.08 o 
  -4   5   6       21.51       15.96      1.37 o 
  -3   5   6       22.03       25.81      1.76 o 
  -2   5   6      117.13      121.01      3.58 o 
  -1   5   6        2.59        3.44      0.71 o 
   0   5   6       99.51       96.77      4.89 o 
   1   5   6      169.36      165.87      6.56 o 
   2   5   6       23.61       23.17      2.80 o 
   3   5   6       22.97       21.98      2.27 o 
   4   5   6        0.05       -0.33      1.20 o 
   5   5   6        0.27       -0.49      1.40 o 
   6   5   6       31.51       30.62      3.93 o 
   7   5   6       60.65       60.51      9.87 o 
   8   5   6        0.81       -1.95      1.95 o 
 -10   6   6        7.47        2.22      1.56 o 
  -9   6   6        3.30        0.13      1.35 o 
  -8   6   6       33.15       29.58      3.55 o 
  -7   6   6        0.30       -1.03      1.52 o 
  -6   6   6       39.69       34.73      3.38 o 
  -5   6   6       16.31       18.53      3.21 o 
  -4   6   6       65.69       65.83      5.54 o 
  -3   6   6       32.38       25.81      1.68 o 
  -2   6   6        9.99        9.98      1.09 o 
  -1   6   6       81.46       78.23      2.40 o 
   0   6   6      113.48      109.48      5.12 o 
   1   6   6      561.28      563.48     12.09 o 
   2   6   6      192.32      182.05      6.06 o 
   3   6   6       11.63       10.64      1.67 o 
   4   6   6        3.10       -0.03      1.16 o 
   5   6   6       31.89       32.63      3.76 o 
   6   6   6        5.97        6.45      2.07 o 
   7   6   6        0.09        2.38      3.08 o 
   8   6   6        7.58       10.12      3.28 o 
 -10   7   6        3.95        6.66      2.28 o 
  -9   7   6        1.81        0.53      1.43 o 
  -8   7   6       40.37       42.88      5.16 o 
  -7   7   6        3.28        1.27      1.36 o 
  -6   7   6        1.38       -0.37      1.31 o 
  -5   7   6       18.66       19.48      2.48 o 
  -4   7   6       26.87       24.13      5.21 o 
  -3   7   6        2.31        3.88      1.20 o 
  -2   7   6       22.35       24.45      1.56 o 
  -1   7   6       54.90       49.77      3.31 o 
   0   7   6      129.41      119.03      5.44 o 
   1   7   6        0.86        1.57      1.39 o 
   2   7   6      258.01      251.34      7.21 o 
   3   7   6       55.91       48.57      3.34 o 
   4   7   6        8.60        4.99      2.29 o 
   5   7   6        6.00        8.65      2.33 o 
   6   7   6        0.37        1.51      1.40 o 
   7   7   6        0.03        4.10      3.12 o 
   8   7   6        9.08        7.80      3.35 o 
 -10   8   6       19.06       18.46      3.10 o 
  -9   8   6       12.68       16.29      2.97 o 
  -8   8   6       13.61       13.82      2.68 o 
  -7   8   6        9.31        8.88      2.86 o 
  -6   8   6       22.43       23.70      3.10 o 
  -5   8   6        7.40        6.89      1.68 o 
  -4   8   6        0.20        1.90      1.05 o 
  -3   8   6       61.90       62.89      4.70 o 
  -2   8   6       16.65       15.67      3.89 o 
  -1   8   6       26.81       29.51      2.56 o 
   0   8   6      208.42      217.57      7.23 o 
   1   8   6        0.70        3.09      1.44 o 
   2   8   6       20.54       16.97      2.43 o 
   3   8   6        1.14        3.22      1.25 o 
   4   8   6        5.64        6.79      1.95 o 
   5   8   6        0.44       -0.14      1.38 o 
   6   8   6       16.29       18.42      4.52 o 
   7   8   6        0.20        0.01      2.52 o 
  -9   9   6       39.59       48.00      4.88 o 
  -8   9   6        0.02        1.17      2.12 o 
  -7   9   6       50.76       50.55      5.03 o 
  -6   9   6        1.85        6.01      2.06 o 
  -5   9   6       10.36        5.87      1.77 o 
  -4   9   6       21.78       11.96      3.46 o 
  -3   9   6        1.04        2.37      1.85 o 
  -2   9   6        0.04       -3.07      3.07 o 
  -1   9   6      125.93      134.53      9.96 o 
   0   9   6      191.81      189.36     11.67 o 
   1   9   6       43.69       41.75      5.57 o 
   2   9   6        9.80        6.80      2.74 o 
   3   9   6       76.16       71.69      5.51 o 
   4   9   6        6.28        4.07      1.65 o 
   5   9   6       34.33       33.84      3.75 o 
   6   9   6        7.63        6.30      2.87 o 
   7   9   6        3.14        7.81      3.49 o 
  -9  10   6       47.40       62.16      5.57 o 
  -8  10   6       19.57       19.05      3.71 o 
  -7  10   6       20.20       27.54      3.54 o 
  -6  10   6       85.09       97.18      9.59 o 
  -5  10   6      101.34       99.18      9.52 o 
  -4  10   6       14.71        7.71      2.67 o 
  -3  10   6       19.62       23.99      4.69 o 
  -2  10   6       10.39       12.39      3.44 o 
  -1  10   6       58.58       55.41      6.79 o 
   0  10   6        6.59        7.38      2.89 o 
   1  10   6       19.45       18.48      4.12 o 
   2  10   6        2.69        2.52      2.12 o 
   3  10   6       47.06       44.93      4.30 o 
   4  10   6        2.74        1.54      1.59 o 
   5  10   6       32.96       28.63      3.58 o 
   6  10   6        3.41        5.12      3.05 o 
  -8  11   6        0.87        0.97      2.61 o 
  -7  11   6        2.00        4.39      2.87 o 
  -6  11   6        0.96        8.41      3.80 o 
  -5  11   6       12.97       19.12      4.70 o 
  -4  11   6        0.98        2.45      1.93 o 
  -3  11   6       25.47       31.41      5.41 o 
  -2  11   6       78.44       89.00      8.63 o 
  -1  11   6        8.34        6.00      2.58 o 
   0  11   6        0.40       -2.93      2.93 o 
   1  11   6        3.67        2.43      1.84 o 
   2  11   6       15.72       16.20      3.82 o 
   3  11   6       50.83       46.16      8.22 o 
   4  11   6        5.88        6.40      2.33 o 
   5  11   6       42.37       43.28      6.44 o 
   6  11   6        0.72        2.48      2.77 o 
  -8  12   6        9.50       10.74      3.77 o 
  -7  12   6        2.55       -0.01      2.18 o 
  -6  12   6       86.57       94.49     10.04 o 
  -5  12   6       37.73       52.78      7.46 o 
  -4  12   6        2.28        1.64      2.23 o 
  -3  12   6       38.44       42.95      6.52 o 
  -2  12   6       13.45       11.32      3.49 o 
  -1  12   6       12.71       18.77      4.11 o 
   0  12   6        7.70       12.12      3.75 o 
   1  12   6        1.66        1.49      2.46 o 
   2  12   6       31.36       34.72      5.66 o 
   3  12   6        3.38        1.32      1.66 o 
   4  12   6       12.28       12.73      2.66 o 
   5  12   6        0.28       -1.51      2.47 o 
  -7  13   6        1.51        2.27      2.52 o 
  -6  13   6       33.97       40.95      6.91 o 
  -5  13   6       38.04       43.79      7.03 o 
  -4  13   6        9.82       13.02      4.28 o 
  -3  13   6       10.79       14.79      4.29 o 
  -2  13   6       15.45       22.62      4.84 o 
  -1  13   6       12.02       13.80      3.79 o 
   0  13   6        0.95       -0.43      1.99 o 
   1  13   6        8.59       21.45      4.70 o 
   2  13   6        7.43       15.56      3.84 o 
   3  13   6        2.01       -1.28      1.48 o 
   4  13   6       18.13       22.22      5.26 o 
  -5  14   6        1.86        4.82      3.46 o 
  -4  14   6       16.93       18.66      4.96 o 
  -3  14   6       13.34       10.24      3.63 o 
  -2  14   6        5.25        8.77      3.66 o 
  -1  14   6        0.69        0.56      2.67 o 
   0  14   6        0.33        3.66      2.75 o 
   1  14   6        0.03       -0.08      2.18 o 
   2  14   6        0.28       -2.50      2.50 o 
   3  14   6        3.06        2.75      3.44 o 
  -4  15   6        0.02        5.74      3.34 o 
  -3  15   6        0.39        0.92      2.36 o 
  -2  15   6        0.78        5.19      2.89 o 
  -1  15   6        1.08        4.86      2.90 o 
   0  15   6        4.95        7.64      3.08 o 
   1  15   6        0.25        1.20      2.24 o 
 -10   1   7        5.69        3.39      2.50 o 
  -9   1   7       38.15       47.92      3.51 o 
  -8   1   7        0.19       -0.76      1.22 o 
  -7   1   7       77.47       77.16      7.60 o 
  -6   1   7      151.32      148.80      7.15 o 
  -5   1   7       40.06       40.23      3.76 o 
  -4   1   7      159.08      173.99      7.72 o 
  -3   1   7       24.45       21.87      2.90 o 
  -2   1   7        0.52        1.50      1.13 o 
  -1   1   7      286.92      285.99      7.50 o 
   0   1   7       13.48       17.00      2.08 o 
   1   1   7       15.71       14.76      2.35 o 
   2   1   7      459.76      431.03     11.74 o 
   3   1   7       26.72       31.66      3.43 o 
   4   1   7       12.75        7.49      1.83 o 
   5   1   7       10.03        7.05      2.09 o 
   6   1   7        2.01        1.77      2.88 o 
   7   1   7        2.87        0.91      1.78 o 
   8   1   7        0.12        0.16      2.76 o 
 -10   2   7        8.93       10.80      2.38 o 
  -9   2   7        2.23        2.68      2.36 o 
  -8   2   7        9.31       10.16      1.76 o 
  -7   2   7       92.66       90.69      5.73 o 
  -6   2   7      145.78      137.16      6.87 o 
  -5   2   7        0.09       -0.26      1.34 o 
  -4   2   7        8.11       11.39      2.40 o 
  -3   2   7       37.22       35.60      2.69 o 
  -2   2   7      132.89      136.31      6.09 o 
  -1   2   7       20.99       26.16      2.87 o 
   0   2   7      353.58      359.85      8.45 o 
   1   2   7      394.04      399.33      9.12 o 
   2   2   7       18.24       20.49      2.79 o 
   3   2   7       41.09       37.02      3.69 o 
   4   2   7        6.08        6.00      4.14 o 
   5   2   7       10.18        9.32      2.16 o 
   6   2   7        6.43        9.60      2.44 o 
   7   2   7        1.86        3.15      1.88 o 
 -10   3   7        0.01        3.00      1.79 o 
  -9   3   7        4.77        2.55      1.54 o 
  -8   3   7        0.09       -0.27      0.95 o 
  -7   3   7        5.28        6.14      1.43 o 
  -6   3   7       32.79       30.73      3.37 o 
  -5   3   7       77.47       76.25     10.59 o 
  -4   3   7       43.74       41.69      3.21 o 
  -3   3   7        6.88        6.13      1.36 o 
  -2   3   7       28.52       27.93      2.82 o 
  -1   3   7      249.19      243.79      8.21 o 
   0   3   7       58.04       46.54      3.15 o 
   1   3   7      125.47      116.33      5.02 o 
   2   3   7      119.86      122.15      5.27 o 
   3   3   7        2.45        5.37      1.71 o 
   4   3   7       51.77       54.51      6.71 o 
   5   3   7        8.15        4.03      1.71 o 
   6   3   7        2.12        2.64      2.68 o 
   7   3   7        2.30       -2.25      2.25 o 
 -10   4   7        1.45        0.44      1.34 o 
  -9   4   7        6.30        5.34      2.93 o 
  -8   4   7        2.66        1.77      1.35 o 
  -7   4   7        0.36        2.11      1.46 o 
  -6   4   7       10.11       11.27      2.14 o 
  -5   4   7       73.89       81.63      4.99 o 
  -4   4   7       23.22       28.26      2.63 o 
  -3   4   7        7.55        5.59      1.38 o 
  -2   4   7      118.89      112.45      5.35 o 
  -1   4   7       86.84       83.08      4.80 o 
   0   4   7        1.86       -0.51      2.89 o 
   1   4   7        0.00        0.53      0.98 o 
   2   4   7        7.97        9.90      1.68 o 
   3   4   7       99.10       94.10      5.98 o 
   4   4   7       34.70       24.40      3.12 o 
   5   4   7        6.75        4.01      2.65 o 
   6   4   7        3.46        1.46      1.64 o 
   7   4   7       18.33       12.59      3.88 o 
 -10   5   7        7.16        5.07      1.97 o 
  -9   5   7        2.09        3.72      4.26 o 
  -8   5   7       21.12       20.44      3.33 o 
  -7   5   7        9.93        9.94      2.13 o 
  -6   5   7       26.10       22.55      3.76 o 
  -5   5   7       20.82       20.12      2.65 o 
  -4   5   7        1.83        1.94      1.28 o 
  -3   5   7      164.28      167.72      7.08 o 
  -2   5   7       55.06       52.56      3.64 o 
  -1   5   7       46.77       51.65      3.80 o 
   0   5   7      436.57      424.81     10.96 o 
   1   5   7       74.41       83.05      4.28 o 
   2   5   7        6.74        9.78      1.70 o 
   3   5   7       24.39       22.42      2.72 o 
   4   5   7        0.73        1.03      1.86 o 
   5   5   7       16.48       16.78      3.51 o 
   6   5   7       11.23       10.90      2.64 o 
   7   5   7        1.07        1.90      4.27 o 
 -10   6   7        0.40       -0.16      4.44 o 
  -9   6   7        1.30        1.66      1.40 o 
  -8   6   7        8.04        7.46      2.09 o 
  -7   6   7        1.06        0.46      1.25 o 
  -6   6   7        2.21        2.31      1.76 o 
  -5   6   7        1.78        6.38      2.38 o 
  -4   6   7        6.54        7.18      2.88 o 
  -3   6   7       17.82       15.02      4.05 o 
  -2   6   7        1.96        1.20      0.96 o 
  -1   6   7       13.07       11.25      1.86 o 
   0   6   7        0.66        2.95      1.31 o 
   1   6   7       68.70       72.35      4.04 o 
   2   6   7       20.44       14.48      1.96 o 
   3   6   7       24.41       30.06      2.86 o 
   4   6   7        1.89        2.14      1.69 o 
   5   6   7       22.96       23.85      3.34 o 
   6   6   7        8.21        8.15      4.84 o 
   7   6   7       22.77       25.94      3.78 o 
  -9   7   7       50.30       52.98      5.28 o 
  -8   7   7        4.03        1.78      1.47 o 
  -7   7   7        0.00        1.18      1.31 o 
  -6   7   7        0.25       -1.54      1.54 o 
  -5   7   7       12.90        8.91      3.49 o 
  -4   7   7        1.54        1.39      2.26 o 
  -3   7   7      262.89      258.92     14.46 o 
  -2   7   7       37.20       33.84      5.59 o 
  -1   7   7       21.18       20.72      2.72 o 
   0   7   7       40.20       34.96      4.21 o 
   1   7   7       51.81       46.75      3.96 o 
   2   7   7        1.00        0.95      1.24 o 
   3   7   7       41.11       38.69      3.25 o 
   4   7   7        0.02       -0.39      1.16 o 
   5   7   7        7.99        3.12      1.96 o 
   6   7   7        1.37       -1.60      1.63 o 
  -9   8   7        7.10       15.02      3.08 o 
  -8   8   7        3.80        4.07      2.03 o 
  -7   8   7        6.17        6.18      1.99 o 
  -6   8   7       14.00        8.54      3.61 o 
  -5   8   7        0.81       -1.63      1.95 o 
  -4   8   7       38.08       43.13      6.35 o 
  -3   8   7       46.44       51.47      6.82 o 
  -2   8   7       13.78       15.33      3.99 o 
  -1   8   7      102.83       95.59      8.93 o 
   0   8   7       55.60       49.48      3.93 o 
   1   8   7       50.38       43.74      3.82 o 
   2   8   7        0.31       -0.23      1.09 o 
   3   8   7        2.89       -0.14      1.23 o 
   4   8   7        6.57       11.91      1.95 o 
   5   8   7        3.56        3.41      1.51 o 
   6   8   7        0.05       -2.73      3.03 o 
  -8   9   7       20.12       12.81      4.05 o 
  -7   9   7        8.44       15.60      4.29 o 
  -6   9   7        8.17        1.94      2.14 o 
  -5   9   7       11.07       10.67      3.13 o 
  -4   9   7       16.53       22.31      4.69 o 
  -3   9   7        4.73        9.19      3.41 o 
  -2   9   7        0.88       -1.88      2.35 o 
  -1   9   7        2.91        2.77      2.69 o 
   0   9   7        5.03        2.43      1.87 o 
   1   9   7        0.46       -0.78      1.79 o 
   2   9   7        0.08        0.22      1.51 o 
   3   9   7        5.85        3.51      3.11 o 
   4   9   7        8.37        5.00      5.45 o 
   5   9   7        6.01        6.93      2.24 o 
  -8  10   7        1.36       -2.57      2.57 o 
  -7  10   7        4.73       -0.41      3.06 o 
  -6  10   7        0.03        1.11      2.57 o 
  -5  10   7        2.51       -2.04      2.45 o 
  -4  10   7        6.99        4.12      2.69 o 
  -3  10   7        7.22        9.32      3.68 o 
  -2  10   7        3.93        9.15      3.85 o 
  -1  10   7        0.15       -0.33      2.29 o 
   0  10   7        7.14        6.90      2.75 o 
   1  10   7        6.62        9.66      3.48 o 
   2  10   7        0.66       -0.49      1.36 o 
   3  10   7       23.66       20.28      5.00 o 
   4  10   7       32.77       45.64      7.67 o 
   5  10   7        5.96        3.64      2.35 o 
  -7  11   7        0.65        0.28      2.39 o 
  -6  11   7        9.76       20.38      5.10 o 
  -5  11   7        0.31       -1.57      2.06 o 
  -4  11   7       14.29       15.37      4.21 o 
  -3  11   7       43.90       55.90      7.57 o 
  -2  11   7        2.32        8.27      3.72 o 
  -1  11   7        2.01        1.87      2.86 o 
   0  11   7        4.61        5.53      3.15 o 
   1  11   7        2.95        1.63      1.90 o 
   2  11   7        5.03        7.67      2.28 o 
   3  11   7       22.39       19.74      3.80 o 
   4  11   7        6.07        6.39      3.05 o 
  -6  12   7       21.68       20.23      5.29 o 
  -5  12   7        6.41        2.37      2.71 o 
  -4  12   7        8.20        5.84      3.72 o 
  -3  12   7        4.80        1.42      2.16 o 
  -2  12   7        0.90        3.02      3.04 o 
  -1  12   7        3.37        6.76      3.17 o 
   0  12   7       28.64       33.03      5.82 o 
   1  12   7        8.75        6.29      3.12 o 
   2  12   7        3.58        4.71      2.96 o 
   3  12   7        1.26        7.85      3.13 o 
  -5  13   7        1.27       -3.07      3.07 o 
  -4  13   7        5.57        6.39      3.38 o 
  -3  13   7        3.07       10.05      3.78 o 
  -2  13   7        1.57        1.07      2.27 o 
  -1  13   7        8.45        6.88      3.12 o 
   0  13   7        0.47       -0.48      2.29 o 
   1  13   7        1.11        4.62      2.95 o 
   2  13   7        4.27        4.24      2.81 o 
  -2  14   7        9.31        8.95      3.91 o 
  -1  14   7        0.34        5.40      3.45 o 
  -9   0   8        8.97        8.06      3.17 o 
  -8   0   8        4.61        5.55      3.01 o 
  -7   0   8       24.37       37.42      5.74 o 
  -6   0   8      133.44      145.68     10.88 o 
  -5   0   8        0.08        2.83      2.10 o 
  -4   0   8       97.17       82.69      8.39 o 
  -3   0   8      151.96      144.27      6.97 o 
  -2   0   8       27.10       32.59      4.75 o 
  -1   0   8      161.35      151.10      7.28 o 
   0   0   8       31.45       34.53      5.00 o 
   1   0   8        5.89        2.86      2.37 o 
   2   0   8      114.50      103.32      8.79 o 
   3   0   8       22.03       23.28      4.76 o 
   4   0   8       66.62       65.02      7.59 o 
   5   0   8       12.89       14.30      4.08 o 
   6   0   8       22.33       19.90      4.68 o 
  -9   1   8        2.53        2.25      1.21 o 
  -8   1   8       14.46       12.96      2.57 o 
  -7   1   8        1.76        7.50      2.14 o 
  -6   1   8        5.92        6.32      2.06 o 
  -5   1   8       64.63       70.37      5.42 o 
  -4   1   8        3.83        3.40      1.68 o 
  -3   1   8       53.46       53.37      3.61 o 
  -2   1   8      174.11      184.77      6.33 o 
  -1   1   8       56.72       56.37      3.64 o 
   0   1   8        3.93        1.89      1.24 o 
   1   1   8        0.37        0.37      1.39 o 
   2   1   8       17.33       22.28      3.04 o 
   3   1   8        2.77        2.90      2.15 o 
   4   1   8        0.03        2.00      3.89 o 
   5   1   8        8.34        8.76      2.28 o 
   6   1   8        2.58        4.82      2.13 o 
  -9   2   8       12.85       10.94      4.00 o 
  -8   2   8        4.92        6.39      1.62 o 
  -7   2   8        4.88        9.37      2.34 o 
  -6   2   8       38.14       34.57      3.88 o 
  -5   2   8        4.66        6.59      2.05 o 
  -4   2   8       45.55       41.77      3.15 o 
  -3   2   8       39.42       41.41      3.72 o 
  -2   2   8        1.19        0.79      1.23 o 
  -1   2   8       32.08       29.82      2.73 o 
   0   2   8       59.30       60.58      4.56 o 
   1   2   8        9.65        7.23      1.62 o 
   2   2   8       35.59       41.27      5.06 o 
   3   2   8        2.44        2.41      1.42 o 
   4   2   8        0.07       -0.05      1.51 o 
   5   2   8        4.05        1.99      2.58 o 
   6   2   8        0.94       -0.12      1.54 o 
  -9   3   8       11.00       10.68      2.50 o 
  -8   3   8       27.38       26.91      2.81 o 
  -7   3   8        0.12        1.04      1.06 o 
  -6   3   8       12.48       12.63      3.98 o 
  -5   3   8       24.94       24.74      4.92 o 
  -4   3   8      153.43      152.66     11.38 o 
  -3   3   8      120.95      128.16      7.70 o 
  -2   3   8       41.62       38.56      3.60 o 
  -1   3   8       56.92       56.99      3.68 o 
   0   3   8        4.74        4.72      1.45 o 
   1   3   8       43.50       49.42      3.62 o 
   2   3   8      107.09       97.69      6.12 o 
   3   3   8       49.99       61.19      7.42 o 
   4   3   8       41.78       41.82      9.57 o 
   5   3   8        3.14        7.44      2.25 o 
   6   3   8        4.19        2.65      2.99 o 
  -9   4   8        3.99        4.18      2.01 o 
  -8   4   8       10.32       14.36      2.76 o 
  -7   4   8        2.52        2.87      1.49 o 
  -6   4   8        0.28        1.22      1.21 o 
  -5   4   8       29.92       31.31      3.34 o 
  -4   4   8      107.53      114.89     10.08 o 
  -3   4   8       37.93       30.99      5.33 o 
  -2   4   8        9.95       10.63      2.14 o 
  -1   4   8       23.51       24.61      3.07 o 
   0   4   8        2.59        3.24      1.27 o 
   1   4   8       34.98       31.42      2.95 o 
   2   4   8       10.54       12.97      2.04 o 
   3   4   8       37.37       47.77      5.07 o 
   4   4   8       10.62       11.74      2.69 o 
   5   4   8        2.44        4.80      2.05 o 
   6   4   8        7.66       12.43      2.97 o 
  -9   5   8        5.50        2.96      1.66 o 
  -8   5   8        3.23        2.41      3.45 o 
  -7   5   8        3.97        3.73      1.76 o 
  -6   5   8       48.27       51.63      7.11 o 
  -5   5   8        0.44        6.66      3.25 o 
  -4   5   8       62.92       64.79      7.76 o 
  -3   5   8        0.25       -2.04      2.04 o 
  -2   5   8       66.28       70.12      8.03 o 
  -1   5   8        0.05       -0.60      1.49 o 
   0   5   8        1.07        1.61      1.10 o 
   1   5   8        3.15        3.14      1.40 o 
   2   5   8       11.25        9.57      1.91 o 
   3   5   8        0.30       -0.02      3.61 o 
   4   5   8        8.02        8.83      3.89 o 
   5   5   8        3.84        5.01      1.86 o 
  -8   6   8        1.24        1.59      2.78 o 
  -7   6   8       46.06       40.69      6.43 o 
  -6   6   8       36.90       53.12      7.42 o 
  -5   6   8       81.06       82.46      8.89 o 
  -4   6   8      111.96      106.47      9.98 o 
  -3   6   8      107.82      124.20     10.65 o 
  -2   6   8        0.34       -0.01      2.19 o 
  -1   6   8       23.35       14.18      3.92 o 
   0   6   8        0.02       -1.31      1.31 o 
   1   6   8       27.06       26.32      2.73 o 
   2   6   8       58.93       57.15      3.98 o 
   3   6   8       28.01       27.40      2.89 o 
   4   6   8        2.85        6.16      2.82 o 
   5   6   8        3.49        3.28      4.07 o 
  -8   7   8        1.41        1.54      2.44 o 
  -7   7   8        0.04        0.82      1.99 o 
  -6   7   8        6.36        6.50      3.02 o 
  -5   7   8        0.58        4.79      3.31 o 
  -4   7   8       27.48       31.93      6.12 o 
  -3   7   8        0.80        3.58      2.52 o 
  -2   7   8       10.87       10.83      3.87 o 
  -1   7   8        5.78        4.81      3.32 o 
   0   7   8        0.59       -0.38      2.09 o 
   1   7   8        1.65        1.43      1.22 o 
   2   7   8        0.08        1.63      1.28 o 
   3   7   8       10.76       11.59      2.07 o 
   4   7   8        0.17       -1.31      1.82 o 
   5   7   8        0.05       -0.85      2.56 o 
  -7   8   8        0.19        6.98      3.40 o 
  -6   8   8       11.13       10.68      3.94 o 
  -5   8   8        0.16       -0.22      2.19 o 
  -4   8   8        0.03        5.87      2.77 o 
  -3   8   8       14.65        8.51      3.46 o 
  -2   8   8        2.88        7.18      3.60 o 
  -1   8   8        1.63        2.38      2.25 o 
   0   8   8        1.49        1.37      2.02 o 
   1   8   8        1.17        4.35      2.02 o 
   2   8   8       12.52       18.67      2.45 o 
   3   8   8        3.67        3.19      1.47 o 
   4   8   8        0.04        1.39      1.15 o 
  -7   9   8        0.14       -1.63      2.17 o 
  -6   9   8        0.24        0.12      2.36 o 
  -5   9   8        2.89       -0.41      2.69 o 
  -4   9   8        8.53        8.26      3.37 o 
  -3   9   8        7.01       15.11      4.30 o 
  -2   9   8        8.39       10.47      3.92 o 
  -1   9   8        0.07       -0.08      1.98 o 
   0   9   8        5.48        4.77      2.52 o 
   1   9   8        1.16        2.93      2.78 o 
   2   9   8        7.07       13.08      2.71 o 
   3   9   8        2.94        2.43      3.83 o 
  -6  10   8        7.46        5.13      3.80 o 
  -5  10   8        2.58        7.46      3.37 o 
  -4  10   8       17.19       15.88      4.68 o 
  -3  10   8        1.28        4.18      2.60 o 
  -2  10   8       36.22       44.31      7.09 o 
  -1  10   8        2.96        3.49      2.50 o 
   0  10   8        7.47        7.35      3.10 o 
   1  10   8        1.06        2.15      2.79 o 
   2  10   8        5.08        7.47      2.36 o 
  -5  11   8        2.49        3.54      2.90 o 
  -4  11   8        0.76        0.81      2.39 o 
  -3  11   8        0.08       -0.40      2.26 o 
  -2  11   8       27.39       37.47      6.50 o 
  -1  11   8        0.63        3.59      2.88 o 
   0  11   8        6.92        4.90      2.61 o 
   1  11   8        0.31        0.91      2.02 o 
  -2  12   8        4.93        5.79      3.27 o 
  -1  12   8        6.29       10.55      3.99 o 
  -8   1   9       18.28       26.39      3.79 o 
  -7   1   9       29.21       27.25      3.81 o 
  -6   1   9       55.79       52.30      5.11 o 
  -5   1   9       23.84       24.13      3.65 o 
  -4   1   9        0.00        0.36      1.22 o 
  -3   1   9       42.78       46.75      3.44 o 
  -2   1   9       16.01       17.00      2.14 o 
  -1   1   9        0.93        0.19      1.08 o 
   0   1   9        7.44        4.10      1.58 o 
   1   1   9        4.78        1.26      1.81 o 
   2   1   9       11.22        5.96      6.85 o 
   3   1   9       28.83       34.30      4.28 o 
   4   1   9      133.52      137.68      8.23 o 
  -7   2   9       22.56       20.06      3.28 o 
  -6   2   9        2.76        4.41      4.19 o 
  -5   2   9       62.05       72.28      8.63 o 
  -4   2   9       34.40       31.56      5.90 o 
  -3   2   9       12.83        9.37      2.29 o 
  -2   2   9        0.00       -0.31      1.23 o 
  -1   2   9       34.15       32.90      3.09 o 
   0   2   9        0.08       -1.13      1.13 o 
   1   2   9        1.47       -1.34      1.34 o 
   2   2   9       58.05       72.77      5.61 o 
   3   2   9        7.92       13.83      2.78 o 
   4   2   9        9.60        9.47      2.35 o 
  -7   3   9       21.54       17.02      4.41 o 
  -6   3   9        4.38        3.16      2.64 o 
  -5   3   9       28.86       26.00      5.60 o 
  -4   3   9       21.42       23.00      5.03 o 
  -3   3   9       13.71       14.23      4.06 o 
  -2   3   9        5.72        4.55      1.50 o 
  -1   3   9        5.41        2.82      2.10 o 
   0   3   9        0.17       -0.75      1.10 o 
   1   3   9        0.36        1.01      1.94 o 
   2   3   9       34.34       37.03      5.26 o 
   3   3   9        7.95        7.07      2.07 o 
   4   3   9        0.07        0.92      1.65 o 
  -7   4   9       14.98       21.11      5.02 o 
  -6   4   9        0.53        3.43      3.02 o 
  -5   4   9       29.57       26.76      5.38 o 
  -4   4   9       10.45        5.77      3.41 o 
  -3   4   9       18.31       17.66      4.57 o 
  -2   4   9        0.07        4.52      2.71 o 
  -1   4   9        1.70        3.16      1.29 o 
   0   4   9        0.04       -1.38      1.38 o 
   1   4   9        2.22        0.77      1.29 o 
   2   4   9       27.04       28.74      3.66 o 
   3   4   9        0.00        4.40      1.80 o 
  -7   5   9       10.14        7.42      3.59 o 
  -6   5   9       81.81       82.86      9.53 o 
  -5   5   9       14.37       15.09      4.17 o 
  -4   5   9        2.85        0.03      2.10 o 
  -3   5   9        6.25        9.40      3.40 o 
  -2   5   9       25.40       23.59      5.61 o 
  -1   5   9        0.50        2.20      1.74 o 
   0   5   9       37.15       40.31      4.59 o 
   1   5   9        0.02       -0.27      1.22 o 
   2   5   9        0.92       -0.17      1.14 o 
   3   5   9        0.21       -1.03      1.52 o 
  -6   6   9        0.29       -1.41      2.19 o 
  -5   6   9        1.67        2.89      2.08 o 
  -4   6   9        8.79        4.32      2.95 o 
  -3   6   9        6.11        7.23      3.43 o 
  -2   6   9        9.21       14.20      4.70 o 
  -1   6   9        1.82       13.75      4.37 o 
   0   6   9        5.51        7.57      2.25 o 
   1   6   9        0.02       -0.94      1.45 o 
   2   6   9        7.88       10.28      2.43 o 
  -6   7   9       34.84       38.46      6.72 o 
  -5   7   9       11.34       15.06      4.90 o 
  -4   7   9       10.23       12.93      4.33 o 
  -3   7   9        1.93        3.13      2.53 o 
  -2   7   9        1.55        1.62      2.20 o 
  -1   7   9        1.11       -3.17      3.17 o 
   0   7   9        6.28        7.42      4.18 o 
   1   7   9       16.05       17.62      6.12 o 
   2   7   9        0.20        0.30      1.93 o 
  -5   8   9        4.72        6.63      3.50 o 
  -4   8   9       26.52       33.04      6.50 o 
  -3   8   9        1.94       -3.30      3.30 o 
  -2   8   9       11.03        8.36      3.30 o 
  -1   8   9       15.85       22.01      5.33 o 
   0   8   9        0.06        0.67      2.00 o 
   1   8   9        9.76       17.13      3.34 o 
  -3   9   9        5.06        2.03      2.11 o 
  -2   9   9        0.07        1.98      2.46 o 
  -1   9   9        8.93        9.75      3.79 o 
  -5   0  10        4.14        2.88      2.63 o 
  -4   0  10        2.78       -1.00      2.82 o 
  -3   0  10        1.86        2.67      2.35 o 
  -2   0  10        1.28        1.00      1.67 o 
  -1   0  10       14.05       13.68      3.62 o 
   0   0  10        0.38       -3.03      3.03 o 
   1   0  10       13.40       10.33      3.60 o 
  -5   1  10        0.06        2.86      2.44 o 
  -4   1  10        3.68        5.66      1.83 o 
  -3   1  10        5.53        2.18      1.50 o 
  -2   1  10        2.14       -0.49      1.60 o 
  -1   1  10       21.24       24.33      3.32 o 
   0   1  10        1.59       -0.31      1.71 o 
  -4   2  10        0.04        0.58      1.61 o 
  -3   2  10        0.65       -0.25      1.57 o 
  -2   2  10        0.96       -1.57      1.94 o 
  -1   2  10        4.66        1.28      1.76 o 
   0   2  10        0.76        1.72      2.37 o 
  -4   3  10        5.43       -0.06      2.50 o 
  -3   3  10        0.87        0.86      1.69 o 
  -2   3  10        1.42        3.44      2.46 o 
  -1   3  10       24.30       28.76      4.60 o 
   0   3  10        7.99       14.25      2.78 o 
  -3   4  10       10.27       10.41      2.61 o 
  -2   4  10        0.77       -0.97      3.22 o 
  -1   4  10        0.52        2.98      2.28 o 
                                                 
